# Supplementary material for: Landscape genomics reveals genetic signals of environmental adaptation of African wild eggplants
Source: Ecol Evol. 2024 Jul 9;14(7):e11662. doi: 10.1002/ece3.11662 (PMC11232056; doi:10.1002/ece3.11662)
Supplement: Supplementary file 2 — Table S1. [file ECE3-14-e11662-s002.xlsx]

## Sheet: Title
Supporting Tables
Article title:
Landscape genomics reveals genetic signals of environmental adaptation of African wild eggplant
Authors:
Emmanuel O. Omondi1, Chen-Yu Lin2, Shu-Mei Huang2, Cheng-An Liao4, Ya-Ping Lin2, Ricardo Oliva3, Maarten van Zonneveld1
1Genetic Resources and Seed Unit, World Vegetable Center, Headquarters, 60 Yi-Min Liao, Shanhua, Tainan 74151, Taiwan
2Biotechnology, World Vegetable Center, Headquarters, 60 Yi-Min Liao, Shanhua, Tainan 74151, Taiwan
3Plant Pathology, World Vegetable Center, Headquarters, 60 Yi-Min Liao, Shanhua, Tainan 74151, Taiwan
4Department of Horticulture, National Taiwan University, Taipei, Taiwan
Correspondence email (maarten.vanzonneveld@worldveg.org ; emmanuel.omondi@worldveg.org )
Name	Link
Table S1	Table S1: Detailed information of the samples used in the analysis
Table S2	Table S2: Codes for the environmental variable used in the study
Table S3	Table S3: Values for all the environmetal variables extracted from the environmental raster data using the geographic information of the sampling points
Table S4	Table S4: Analysis of molecular variance (AMOVA) table
Table S5	Table S5: RDA biplot scores for the constrained variables.
Table S6	Table S6: The number of SNP correlated to the environmental variables for each of the genotype environment association methods used in the the analysis.
Table S7	Table S7: Ranges, mean, maximum and minimum values for all the environmental variables and adaptive indices in the first 3 significant axes for all the species
Table S8	Table S8: Detailed description of the species' assigned clades, the assigned groups from our population structure analysis and the adaptive indices adaptive indices
Table S9	Table S9: A full list of the 393 outlier SNPs detected in this study, and the gene/ protein annotations

## Sheet: Table S1
Passport data						Climate variables					Soil variables			Ancestry coefficients					Group	Selected Moran's eigenvector maps (MEMs)												Adaptive Indices
VI. No.	Taxon	Species	Lon	Lat	Country	PDrM	MTWeQ	wind	cmi_range	pet_range	nitrogen	cec	silt	P1	P2	P3	P4	P5	Group	MEM5	MEM18	MEM20	MEM25	MEM26	MEM39	MEM58	MEM65	MEM89	MEM93	MEM96	MEM113	RDA1	RDA2	RDA3
VI066805	aculeastrum1	aculeastrum	37.2304	-0.0377	KEN	34	13.6153	2.256	3688	3219	196.35	231.24	266.714	0	0	0	1	0	4	1.57936	0.0525764	-0.160536	3.24934	-0.0440796	2.58039	-0.0166023	0.000171549	0.0138295	-1.22432	3.34848	-1.23973	-2.8143	2.954	0.301194
VI066806	aculeatissimum1	aculeatissimum	37.8635	-0.2406	KEN	1	22.9813	2.60467	2916	3987	193.312	170.562	205.886	0.18	0.18	0.1	0.39	0.15	Admix	5.79415	-0.556133	0.087451	-1.93121	1.95063e-05	-0.150611	0.00226585	8.68621e-05	-0.000157272	1.14054	-1.04613	0.101167	-1.24652	-0.164497	-0.684543
VI066807	aculeatissimum2	aculeatissimum	36.2213	-0.657	KEN	40	13.3	2.363	1243	5098	215.598	237.16	326.124	0.21	0.18	0.11	0.35	0.16	Admix	0.897243	0.195098	-0.271	5.08122	-0.0653007	-3.39262	0.0362683	9.51823e-05	0.00149439	2.72458	-0.0666639	-6.3415	-3.77594	1.59736	-0.77029
VI047452	aethiopicum1	aethiopicum	38.792	-5.176	TZA	40	26.044	2.70033	2328	5298	112.183	160.228	159.206	1	0	0	0	0	1	0.535633	0.471998	-0.0622333	-1.33777	-0.0136348	0.84604	-1.50051	-0.000471449	0.0135443	1.92853	1.51004	-0.0817913	-0.230373	-0.233348	-0.395068
VI047460	aethiopicum2	aethiopicum	36.786	-3.373	TZA	14	19.7027	2.21833	2342	5508	135.257	218.999	249.626	1	0	0	0	0	1	0.81321	0.726287	-0.0992304	-2.12504	-0.0232002	1.56071	0.0408758	-0.000129692	0.00731571	1.45546	1.09353	0.643463	-1.25234	0.262833	-1.0754
VI050933	aethiopicum3	aethiopicum	34.597	-0.006	KEN	68	21.184	2.56467	1893	3045	181.52	169.65	255.218	0.96	0	0.01	0	0.02	1	0.361803	-0.0124217	-0.320032	1.65174	-0.0318855	2.85234	-1.12236	0.000400672	0.0334622	-2.45922	2.35175	-1.85413	-2.19812	1.20626	0.674909
VI051008	aethiopicum4	aethiopicum	34.597	-0.006	KEN	68	21.184	2.56467	1893	3045	181.52	169.65	255.218	0.96	0.01	0.01	0	0.02	1	0.361803	-0.0124217	-0.320032	1.65174	-0.0318855	2.85234	-1.12236	0.000400672	0.0334622	-2.45922	2.35175	-1.85413	-2.19812	1.20626	0.674909
VI066810	anguivi10	anguivi	-2.8417	7.2176	GHA	7	26.474	1.35567	1994	5133	200.033	173.936	200.772	1	0	0	0	0	1	-0.00184202	-0.0211571	-0.01253	-0.0212547	-0.00534564	-0.00717649	-0.00780923	5.53284	0.0176288	0.000125904	-0.00552904	0.00396915	-0.318164	-0.690176	1.68805
VI066811	anguivi11	anguivi	-2.2321	7.8383	GHA	4	27.2673	1.52467	1783	5308	148.396	166.344	208.249	1	0	0	0	0	1	-0.00374182	-0.0454076	-0.0293172	-0.0533898	-0.0136873	-0.0402897	0.010016	2.24308	-0.00814638	-0.000157202	0.00320429	-0.0118618	0.535066	-1.00686	0.850116
VI066812	anguivi12	anguivi	11.0839	7.1257	NGA	3	19.678	1.695	6628	6255	166.361	97.3272	325.008	0.98	0	0	0	0.02	1	0.0107358	-0.177397	-0.0613152	-0.0753583	-0.0158945	-0.0172839	0.00553248	3.07961	0.0288448	0.000394714	-0.00658011	-0.00573608	-0.86329	2.15294	-0.0950734
VI066813	anguivi13	anguivi	32.0674	0.3009	UGA	49	21.7587	2.27	1281	1755	131.244	199.235	285.777	0.74	0.09	0.05	0.03	0.08	1	0.215125	-0.261959	0.245058	0.168287	0.0255757	-0.581352	0.0712822	-0.000190245	0.0163438	0.243031	-0.430261	0.723798	-1.21595	0.585054	0.419784
VI066814	anguivi14	anguivi	11.0619	7.073	NGA	4	19.1267	1.62633	7446	6752	171.36	109.377	316.523	0.87	0.03	0.03	0.02	0.05	1	0.0406237	0.109578	-0.0365063	-0.122524	-0.0257062	-0.0485554	0.0036327	-1.25633e-05	0.0215566	0.000176742	-0.00987271	0.0234148	-0.809658	2.4208	-0.0880797
VI066815	anguivi15	anguivi	11.0645	7.098	NGA	3	19.0107	1.635	7354	7176	170.244	108.726	316.332	1	0	0	0	0	1	0.0202704	-0.314253	-0.123769	-0.0466226	-0.0206868	-0.0508532	0.000607148	-1.40564e-05	0.0110356	-7.63799e-05	-0.00958081	0.0594681	-0.864258	2.35318	-0.214352
VI066816	anguivi16	anguivi	-2.1045	7.7392	GHA	5	26.984	1.39033	2066	5111	169.288	164.219	235.715	0.61	0.17	0.05	0.05	0.12	1	-0.00174849	-0.0164943	-0.016338	-0.0257946	-0.00648185	-0.0104398	-0.00632405	-9.35122	0.015782	0.000278521	-0.00491673	0.00307052	0.294027	-0.860342	1.09031
VI066817	anguivi17	anguivi	11.062	7.0724	NGA	4	19.1267	1.62633	7446	6752	171.36	109.377	316.523	0.97	0.01	0	0	0.01	1	0.0366341	0.112411	-0.0288682	-0.112886	-0.0230944	-0.0444492	0.0224803	0.0933218	-7.71474e-05	0.000134006	0.0003652	-0.00326839	-0.809658	2.4208	-0.0880797
VI066818	anguivi18	anguivi	11.1426	7.0877	NGA	3	20.1427	1.68433	5948	6169	176.645	101.508	348.629	0.97	0.01	0.01	0	0	1	0.0149931	-0.297634	-0.0849646	-0.318318	-0.0489778	-0.0485841	0.00019364	-0.697959	0.00465377	4.74031e-07	-0.00220636	0.0122063	-1.09164	1.72421	-0.182867
VI066616	anguivi2	anguivi	0.4653	6.3626	GHA	24	27.878	1.38233	1712	4566	508.73	342.907	265.059	0.96	0.02	0	0	0.02	1	0.0076345	0.221567	-0.124282	-0.120595	-0.0292329	-0.0473064	0.00222427	0.226558	0.014201	0.00202451	-0.00556834	0.0119491	-4.27356	-1.72393	3.25405
VI066618	anguivi3	anguivi	8.3803	7.4749	NGA	2	25.6447	1.65633	2634	5382	85.5219	85.8262	282.748	0	1	0	0	0	2	0.0242628	-0.252847	-0.142279	-0.0503369	-0.0169133	-0.0376699	0.00109147	0.000138599	0.00790652	0.000725027	-0.00656876	-0.000434414	0.795205	-0.379425	-0.0858606
VI066801	anguivi4	anguivi	32.0674	0.3009	UGA	49	21.7587	2.27	1281	1755	131.244	199.235	285.777	0.91	0.02	0.02	0.02	0.03	1	0.215125	-0.261959	0.245058	0.168287	0.0255757	-0.581352	0.0712822	-0.000190245	0.0163438	0.243031	-0.430261	0.723798	-1.21595	0.585054	0.419784
VI066802	anguivi5	anguivi	31.7366	0.1874	UGA	36	21.4367	2.136	1251	1519	136.943	213.498	271.657	0.83	0.05	0.03	0.03	0.06	2	0.0154039	-0.217826	-0.667988	-0.306349	-0.074072	-0.781699	0.032007	-1.59466e-05	0.00747341	-0.250103	0.338031	0.225707	-1.06656	0.470575	0.467514
VI066803	anguivi6	anguivi	31.7366	1.1874	UGA	33	22.28	2.06767	1198	2380	132.927	188.028	233.27	0.81	0.05	0.04	0.04	0.06	2	0.165101	-0.165221	0.821517	-0.257877	0.00571076	-0.375412	0.462176	0.000427424	0.0326113	0.255042	-0.281053	0.39108	-0.713494	0.344994	0.642454
VI066804	anguivi7	anguivi	31.8403	0.1195	UGA	35	21.6293	2.18033	1435	1706	135.685	188.139	279.056	0.88	0.03	0.02	0.02	0.04	2	0.0594389	-0.200494	-0.342015	-0.183511	-0.0421599	1.15149	0.0133042	-1.90011e-05	0.0256597	0.405583	-0.602712	-0.380201	-1.03816	0.532383	0.433285
VI066808	anguivi8	anguivi	36.6394	-1.2192	KEN	23	17.962	2.73667	1934	5910	200.42	215.495	303.131	0.25	0.2	0.13	0.26	0.17	Admix	1.06375	0.255149	-0.131599	2.05646	-0.0367452	-4.10817	-0.103487	-0.000262016	-0.013621	0.989745	-4.05151	-3.27991	-2.96606	0.540706	-1.59281
VI066820	anomalum10	anomalum	3.8375	7.4281	NGA	7	25.8607	1.433	2337	4644	81.2934	75.8613	142.143	1	0	0	0	0	1	0.00607327	-0.944428	-0.139885	-0.198833	-0.0446727	-0.0431271	0.00359812	-0.00347058	-0.0552195	0.2059	-0.00566156	-0.00190425	1.52303	0.205028	1.47353
VI066821	anomalum11	anomalum	7.9761	7.4303	NGA	4	25.272	1.70567	2819	5878	66.0906	55.1848	174.502	0.95	0.02	0.01	0	0.01	1	0.00864676	-0.0534196	-0.0350463	-0.0344768	-0.00847232	-0.014268	0.00429249	-0.00267633	-0.0161823	0.00245601	-0.00716578	-0.00234619	1.33974	0.202879	0.422884
VI066822	anomalum12	anomalum	5.1426	8.3933	NGA	6	23.4287	1.909	2869	6172	71.4921	65.2079	157.331	1	0	0	0	0	1	0.00445304	-0.804996	-0.139508	-0.0870664	-0.0208362	-0.0350658	0.00200018	-0.00263015	0.0240011	0.124628	-0.00259609	0.0374567	0.887902	0.568114	0.0957813
VI066823	anomalum13	anomalum	11.0649	7.0947	NGA	3	19.0107	1.635	7354	7176	170.244	108.726	316.332	1	0	0	0	0	1	0.0226835	-0.334317	-0.136105	-0.0376332	-0.0216164	-0.0576957	-0.000142669	-1.54334	0.00639996	0.000173392	-0.00149765	-0.0393208	-0.864258	2.35318	-0.214352
VI066824	anomalum14	anomalum	5.1911	7.5306	NGA	8	23.4107	1.601	2798	4538	110.877	52.9535	144.146	1	0	0	0	0	1	0.00259412	-0.929699	-0.181659	-0.127998	-0.0320674	-0.0522705	0.00270399	-0.00110989	-0.0943621	0.0462369	0.00230816	-0.00367991	0.773446	0.931267	1.41963
VI066826	anomalum15	anomalum	5.0493	8.3395	NGA	6	23.5687	1.85867	2873	5881	71.2559	65.9704	148.306	1	0	0	0	0	1	0.00496552	-0.913934	-0.157798	-0.105511	-0.0251646	-0.0471441	0.0024931	0.000703318	0.0133888	-0.0857604	-0.00545241	-0.0196636	1.00121	0.617615	0.313271
VI066827	anomalum16	anomalum	7.8811	5.0739	NGA	27	25.2587	1.49467	3925	4253	93.1929	70.2638	82.5868	0.96	0.01	0.01	0.01	0.02	1	-0.0347522	-0.0478477	-0.0435322	-0.0196757	-0.00511809	-0.0855863	0.00326875	6.72788e-05	0.0164649	-0.00022553	0.00604159	0.0102756	1.55922	1.43868	2.41495
VI066828	anomalum17	anomalum	8.0006	5.1344	NGA	25	25.0827	1.45567	3871	4315	94.6092	71.6847	96.1169	0.99	0.01	0	0	0	1	-0.00834538	0.0599843	0.201231	-0.483547	-0.0955518	-0.0315366	0.00385659	0.000358252	0.00790183	0.000393217	-0.0115438	0.00960755	1.48138	1.38021	2.30647
VI066829	anomalum18	anomalum	7.9703	5.1822	NGA	25	25.146	1.41933	3640	4145	95.425	71.4392	93.8275	1	0	0	0	0	1	-0.00762723	0.0469135	0.183399	-0.45124	-0.0892451	-0.0304013	0.00222699	-0.000177007	0.00348332	2.85469e-06	0.00354655	0.010951	1.49798	1.32041	2.41133
VI066830	anomalum19	anomalum	5.43	7.5673	NGA	8	23.2973	1.644	2574	4774	122.928	50.8814	166.089	1	0	0	0	0	1	0.00326041	-0.591308	-0.124394	-0.0860679	-0.0218859	-0.012533	0.000234113	0.00791571	0.0528327	0.078656	-0.0293927	0.0701028	0.489703	0.773169	1.28014
VI066771	anomalum2	anomalum	3.4943	7.4316	NGA	11	26.1487	1.43133	2124	4947	73.1185	78.2765	146.437	1	0	0	0	0	1	0.00474116	-0.671194	-0.100877	-0.146964	-0.0328659	-0.0222071	0.000494089	0.0263223	0.0239542	0.0922656	0.00178501	0.0191488	1.62134	0.109569	1.4576
VI066831	anomalum20	anomalum	7.9658	5.0844	NGA	26	25.0287	1.44567	3717	4417	93.4806	70.0781	91.2998	1	0	0	0	0	1	-0.00937491	0.04722	0.14907	-0.348943	-0.0683437	-0.0398353	0.00167948	0.000197229	0.0303665	6.5864e-05	-0.00947888	0.00901458	1.49673	1.34705	2.35839
VI066833	anomalum21	anomalum	6.4442	5.8561	NGA	14	25.2	1.331	3753	4100	123.33	71.8953	133.471	0.03	0.93	0.01	0.01	0.02	2	-0.0262274	-1.41418	-0.140254	-0.085914	-0.0225777	-0.0468245	0.0045817	0.00390481	0.0112963	-0.000110154	-0.0048596	0.0087945	1.19494	1.02777	2.26063
VI066834	anomalum22	anomalum	7.8661	5.0729	NGA	28	25.2387	1.46867	3968	4409	94.9336	72.1035	80.8559	0.99	0.01	0	0	0	1	-0.0708531	-0.152956	-0.174673	0.013908	-0.00620376	0.00173803	0.00108938	-0.000100416	0.00400631	0.000151856	-0.00588443	-0.00538005	1.53741	1.44854	2.4112
VI066835	anomalum23	anomalum	6.9173	4.9081	NGA	32	25.27	2.232	4066	4184	101.505	103.652	111.155	0.88	0.04	0.02	0.01	0.05	1	-0.00272561	0.480268	-0.127302	-0.0664174	-0.0191361	-0.0464879	-0.00393064	0.000528976	0.00362223	3.30819e-05	-0.0025714	-0.000408335	0.702357	1.01216	0.949482
VI066779	anomalum3	anomalum	5.1929	7.2243	NGA	9	24.246	1.67533	2795	4247	118.086	58.1349	158.321	1	0	0	0	0	1	-0.0057841	-0.297295	-0.0715915	-0.0613902	-0.0149609	-0.0135841	0.001504	-0.00332086	0.202539	-0.0356965	-0.00961502	0.0168096	0.727632	0.707992	1.44351
VI066780	anomalum4	anomalum	5.8391	7.597	NGA	8	23.19	1.64667	2641	5052	107.174	55.6831	163.166	0.97	0.01	0.01	0	0.01	1	0.0045385	0.168749	-0.0154227	-0.0529206	-0.0129329	-0.0544172	0.000688291	0.00162541	0.0995944	-0.00559705	-0.00611418	0.418454	0.64597	0.801277	1.11031
VI066781	anomalum5	anomalum	5.831	7.4066	NGA	8	23.1567	1.61533	2742	4620	136.68	45.4744	152.681	0.96	0.02	0.01	0	0.01	1	0.00232466	0.151808	-0.0268434	-0.0656471	-0.0161317	-0.0164395	-0.000708756	0.00191956	0.167433	-0.0127379	-0.0109791	-0.209889	0.402302	0.956363	1.5642
VI066782	anomalum6	anomalum	5.3521	7.6909	NGA	7	23.4093	1.668	2504	4821	116.677	54.1227	164.354	1	0	0	0	0	1	0.00481047	-1.03193	-0.202804	-0.130752	-0.0334462	-0.0435039	0.00195738	0.00292081	0.00575903	-0.169065	0.0263043	-0.0241161	0.547275	0.683851	1.14718
VI066783	anomalum7	anomalum	5.0868	7.6934	NGA	8	22.642	1.69567	2900	5167	110.911	52.8927	139.622	0.99	0	0	0	0.01	1	0.00378872	-0.907629	-0.16855	-0.118133	-0.0293032	-0.0694502	0.0018373	0.0021447	0.0438269	-0.102052	-0.0109031	0.00520581	0.604251	0.99614	1.14438
VI066626	anomalum8	anomalum	7.8661	5.0729	NGA	28	25.2387	1.46867	3968	4409	94.9336	72.1035	80.8559	1	0	0	0	0	1	-0.0708531	-0.152956	-0.174673	0.013908	-0.00620376	0.00173803	0.00108938	-0.000100416	0.00400631	0.000151856	-0.00588443	-0.00538005	1.53741	1.44854	2.4112
VI066819	anomalum9	anomalum	7.6622	5.3286	NGA	22	24.928	1.36967	3735	4208	93.9555	72.0386	74.3948	1	0	0	0	0	1	-0.0116197	-0.0167717	0.0782618	-0.255272	-0.0509259	-0.0343521	0.0128339	-0.00242646	-0.0147131	-9.5143e-05	-0.00353956	0.0102818	1.65533	1.40206	2.5081
VI066836	arundo1	arundo	37.6416	-0.5015	KEN	6	21.3853	2.84733	2746	4428	213.448	181.431	200.458	0.13	0.15	0.09	0.5	0.13	Admix	2.14404	0.00161857	-0.0427705	0.527076	-0.0182646	-0.489466	0.00479855	-0.000445512	0.0517243	-2.98006	1.7912	0.266341	-2.16221	0.149431	-0.921691
VI066837	campylacanthum1	campylacanthum	31.6181	0.2308	UGA	32	21.2607	2.18967	1229	1380	148.113	227.971	254.7	0.1	0.06	0.15	0.06	0.63	5	0.0342332	-0.0791527	7.90844	0.0333353	-0.0587766	0.0197034	-0.0556952	-6.52007e-05	0.00972671	-0.04365	0.0469719	-0.237045	-1.12098	0.420989	0.497541
VI066846	campylacanthum10	campylacanthum	31.7465	0.184	UGA	36	21.4367	2.136	1272	1513	136.943	213.498	271.657	0.07	0.05	0.14	0.07	0.68	5	0.0397544	-0.259309	-0.682927	-0.335417	-0.0807184	-0.565862	0.00638726	-1.2818e-05	0.0200223	0.153237	-0.245359	-0.200318	-1.06777	0.495379	0.486993
VI066847	campylacanthum11	campylacanthum	34.3908	2.4592	UGA	14	23.2693	2.23067	1280	4571	129.901	245.067	233.203	0.09	0.05	0.16	0.07	0.64	5	0.251826	0.099613	-0.371294	0.902629	-0.0672281	2.62846	-1.27957	0.000223959	0.0757671	2.10147	-1.69941	0.95873	-0.681953	-0.630811	-0.72744
VI066848	campylacanthum12	campylacanthum	31.6898	0.1955	UGA	34	21.4493	2.12167	1220	1665	137.779	216.173	267.395	0.07	0.04	0.15	0.06	0.68	5	-0.279455	-0.0275149	-0.835258	-0.0492193	-0.00855833	0.034415	0.00917827	-5.88211e-06	0.00861141	-0.0373959	0.0509603	-0.00339305	-1.03988	0.410395	0.461071
VI066849	campylacanthum13	campylacanthum	31.6901	0.1944	UGA	34	21.4493	2.12167	1220	1665	137.779	216.173	267.395	0.07	0.05	0.15	0.06	0.66	5	-0.173128	-0.0380029	-0.691918	-0.0635121	-0.0123932	-0.128728	-0.0128718	-1.18464e-05	0.00313022	-0.00367601	0.0248101	-0.0491086	-1.03988	0.410395	0.461071
VI066838	campylacanthum2	campylacanthum	31.6895	0.1956	UGA	34	21.4493	2.12167	1220	1665	137.779	216.173	267.395	0.09	0.06	0.13	0.07	0.66	5	-0.270101	-0.0292536	-0.55408	-0.0466786	-0.0101556	0.0351827	0.00929235	-5.60575e-06	0.000741145	-0.0106877	0.0271654	-0.0250893	-1.03988	0.410395	0.461071
VI066839	campylacanthum3	campylacanthum	31.6896	0.1953	UGA	34	21.4493	2.12167	1220	1665	137.779	216.173	267.395	0.09	0.06	0.14	0.06	0.65	5	-0.336101	-0.0411301	-1.08802	-0.0735267	-0.0133259	-0.0313243	-0.0039532	-1.88067e-05	0.0330931	0.0498489	-0.104639	0.0696402	-1.03988	0.410395	0.461071
VI066840	campylacanthum4	campylacanthum	32.1486	0.3483	UGA	52	21.714	2.22767	1505	2319	131.703	188.72	281.749	0.07	0.04	0.14	0.06	0.68	5	0.225942	-0.219031	0.197482	0.195249	0.0211894	-0.235408	0.0359141	-1.16818e-05	0.00191226	0.208752	0.0354151	-0.282839	-1.18259	0.719774	0.460199
VI066841	campylacanthum5	campylacanthum	36.0183	0.409	KEN	26	25.1767	2.42933	935	4556	180.44	251.658	252.271	0.15	0.11	0.15	0.07	0.52	5	0.673527	0.0975992	-0.281711	3.35882	-0.0566506	4.81477	0.793063	-0.000346804	0.0508238	-2.76244	2.1736	-2.66341	-1.3397	-1.21139	-0.601015
VI066842	campylacanthum6	campylacanthum	32.4656	1.1519	UGA	29	22.7733	2.19433	1293	2537	134.496	183.306	219.146	0.07	0.04	0.12	0.06	0.7	5	0.703335	-0.567803	-1.36626	-1.78522	0.0202911	-0.920015	0.203303	-4.68434e-05	0.00477766	-0.592161	0.574113	-1.13612	-0.638166	0.180252	0.468671
VI066843	campylacanthum7	campylacanthum	32.4698	1.1632	UGA	29	22.7733	2.19433	1297	2492	134.496	183.306	219.146	0.08	0.06	0.13	0.06	0.67	5	0.685891	-0.540641	-1.45078	-1.7842	0.0154852	-0.804324	0.0543913	-0.000121441	0.00994731	0.510568	-0.544702	1.15356	-0.64695	0.167745	0.438232
VI066844	campylacanthum8	campylacanthum	31.9822	0.2888	UGA	45	21.2693	2.245	1265	2033	132.379	207.399	286.646	0.07	0.05	0.13	0.06	0.69	5	0.169394	-0.25607	0.205774	0.0223566	0.0102903	-0.44484	-0.0330316	-9.227e-06	0.0248128	-0.524673	0.440317	-0.852359	-1.25149	0.486098	0.200177
VI066845	campylacanthum9	campylacanthum	31.9124	0.2482	UGA	40	21.3167	2.241	1298	1906	132.959	210.785	288.737	0.07	0.04	0.13	0.06	0.7	5	0.101516	-0.218087	-0.0913109	-0.0839024	-0.0166311	0.103343	-0.201191	4.41837e-05	-0.00555375	0.231173	-0.0250378	0.681435	-1.22929	0.459444	0.157948
VI066777	cerasiferum1	cerasiferum	8.3904	7.4677	NGA	2	25.6447	1.65633	2657	5510	85.5219	85.8262	282.748	0	0	0	1	0	4	0.023123	-0.245717	-0.135046	-0.0502591	-0.0165881	-0.0382435	0.000676259	0.000843681	0.0225694	-0.000925103	-0.00316764	0.0209262	0.824783	-0.36341	-0.102587
VI066857	cerasiferum10	cerasiferum	34.9167	11.55	SDN	0	25.4707	2.11967	2262	4814	101.155	300.772	260.498	0	0	0	0	1	5	-1.30436	-0.52476	-0.0176873	-0.081394	0.366864	0.0603227	-0.299924	-0.000615183	0.108242	-0.182588	-0.169005	0.034404	0.169898	-1.34948	-1.43906
VI066858	cerasiferum11	cerasiferum	11.0728	7.0897	NGA	3	19.0107	1.635	7200	6871	170.244	108.726	316.332	0	0	0	1	0	4	0.0216817	-0.282597	-0.119557	-0.0383935	-0.020261	-0.0425567	0.0181373	1.0545e-05	0.0496345	0.000505631	-0.00684046	0.024738	-0.916745	2.32231	-0.169708
VI066859	cerasiferum12	cerasiferum	34.85	11.5	SDN	0	25.5287	2.12	2236	5121	98.0923	287.526	265.188	0	0	0	0	1	5	-0.352902	3.05337	-0.10135	-0.191564	-3.26454	-0.717446	-0.724317	-0.000219948	-0.153924	0.336392	1.03394	-0.122068	0.193659	-1.39745	-1.53337
VI066860	cerasiferum13	cerasiferum	34.9667	11.4667	SDN	0	25.4353	2.10233	2264	4420	118.679	282.528	264.575	0	0	0	0	1	5	-2.69171	-1.09207	-0.0446698	-0.19563	0.14844	0.00329724	-0.0644399	-1.89101e-05	-0.10627	0.234712	0.256173	-0.0233276	-0.0264514	-1.25369	-1.1535
VI066861	cerasiferum14	cerasiferum	35	11.4667	SDN	0	25.2913	2.09033	2358	4594	126.619	285.201	264.068	0	0	0	0	1	5	-2.69171	-1.09207	-0.0446698	-0.19563	0.14844	0.00329724	-0.0644399	-1.89101e-05	-0.10627	0.234712	0.256173	-0.0233276	-0.11372	-1.22037	-1.13907
VI066862	cerasiferum15	cerasiferum	34.9667	11.5167	SDN	0	25.4227	2.10667	2278	4686	112.582	291.959	261.2	0.04	0.04	0.02	0	0.9	5	-1.95968	-0.594834	-0.0406034	-0.0952543	-0.123337	-0.150278	1.18183	0.000174917	0.233472	0.303232	0.214274	-0.00281583	0.0460987	-1.29278	-1.2848
VI066863	cerasiferum16	cerasiferum	34.3667	11.4333	SDN	0	26.3427	2.09567	1826	4378	96.8874	336.177	263.1	0	0	0	0	1	5	-2.0522	-0.437709	-0.0589925	-0.0947847	-0.582174	-0.119889	0.159099	9.94763e-06	0.579093	-0.442094	-0.444932	0.0422459	0.284973	-1.76611	-1.46178
VI066866	cerasiferum18	cerasiferum	34.1333	11.3667	SDN	0	25.4807	2.10433	2320	6733	99.3188	387.43	265.389	0	0	0.24	0	0.76	5	-1.06465	0.17773	-0.0590344	-0.0170172	-0.833245	-0.00964813	-1.12721	-0.000329325	-0.643008	0.169044	0.311341	-0.0416205	0.00460877	-1.78733	-2.21161
VI066778	cerasiferum2	cerasiferum	11.138	7.0876	NGA	3	20.1427	1.68433	6163	6270	176.645	101.508	348.629	0	0	0	1	0	4	0.0169964	-0.326488	-0.0967501	-0.327921	-0.0516337	-0.0530912	0.0104875	-1.41675e-05	0.0201448	0.000313109	-0.00878331	0.00986082	-1.1521	1.81889	-0.208084
VI066868	cerasiferum20	cerasiferum	11.063	7.078	NGA	4	19.1267	1.62633	7325	6392	171.36	109.377	316.523	0	0	0	1	0	4	0.0206531	-0.0141273	-0.0374869	-0.0457808	-0.0123167	-0.0164016	-0.0492592	-0.227799	0.0291221	4.76503e-05	-0.00974239	0.00621725	-0.813642	2.40835	-0.0268398
VI066869	cerasiferum21	cerasiferum	31.2667	12.0667	SDN	0	25.9467	2.41967	1884	5064	74.6792	166.497	198.385	0.04	0.04	0	0	0.91	5	-0.16667	3.41672	-0.103576	-0.215485	-1.93418	0.141198	-2.60178	-0.000711168	0.12896	-0.505441	-0.454876	-0.0913105	0.575936	-1.06595	-1.28521
VI066871	cerasiferum22	cerasiferum	34.7	11.4167	SDN	0	25.982	2.09167	1853	4305	92.9153	377.962	260.127	0	0	0	0	1	5	-2.32167	-0.917636	-0.0411568	-0.170136	-0.0129261	-0.00734592	-0.233104	0.000301024	-0.0610782	-0.154699	-0.180738	0.032308	0.281209	-1.77931	-1.55641
VI066872	cerasiferum23	cerasiferum	29.75	11.9667	SDN	0	25.718	2.41233	2154	6620	70.9566	124.975	221.362	0	0	0	0	1	5	-0.0864033	3.73093	-0.119443	-0.268959	5.21584	-0.173929	0.154351	-1.45178e-05	0.00407136	0.115342	0.0939872	0.190594	0.442816	-0.976264	-1.62393
VI066874	cerasiferum24	cerasiferum	34.6167	11.4167	SDN	0	26.144	2.08167	1870	5064	90.5664	408.902	258.461	0	0	0	0	1	5	-2.32167	-0.917636	-0.0411568	-0.170136	-0.0129261	-0.00734592	-0.233104	0.000301024	-0.0610782	-0.154699	-0.180738	0.032308	0.276445	-2.00686	-1.90612
VI066875	cerasiferum25	cerasiferum	31.1667	11.5	SDN	0	26.2633	2.25233	1752	6471	88.5628	155.685	220.335	0.16	0.12	0.06	0.05	0.61	5	-0.352902	3.05337	-0.10135	-0.191564	-3.26454	-0.717446	-0.724317	-0.000219948	-0.153924	0.336392	1.03394	-0.122068	0.371085	-1.27799	-1.32962
VI066876	cerasiferum26	cerasiferum	31.1667	11.6667	SDN	0	26.166	2.317	1890	7177	93.7329	182.562	220.907	0	0	0	0	1	5	-0.167243	3.98047	-0.124147	-0.245718	-1.34972	0.349319	-0.338868	-3.63316e-05	-0.147262	0.534391	0.764785	0.0924425	0.245173	-1.35548	-1.58595
VI066877	cerasiferum27	cerasiferum	32.1167	11.5667	SDN	0	27.154	2.358	1857	6843	78.3028	150.208	261.345	0.09	0.08	0.04	0.03	0.76	5	-0.324885	4.10336	-0.132253	-0.253193	-3.81541	-0.618727	0.137428	4.23669e-05	0.232746	-0.267589	-0.88882	0.177689	0.392931	-1.62808	-1.84366
VI066878	cerasiferum28	cerasiferum	30.8167	10.2667	SDN	0	26.0593	2.15933	2391	8013	85.5836	230.633	248.574	0	0	0	0	1	5	-0.0562869	1.92446	-0.0964874	-0.015923	-0.0616429	0.582557	0.921669	-2.63582e-05	0.0126741	-0.383701	0.603391	-0.00349508	0.33799	-1.42118	-1.91174
VI066619	cerasiferum3	cerasiferum	3.9281	7.8454	NGA	6	25.1807	1.62867	2143	5125	61.3389	83.4762	112.82	0.09	0.06	0.61	0.04	0.19	3	0.00600152	-0.969062	-0.144384	-0.195209	-0.0440357	-0.062229	0.00243481	-0.0195657	-0.04055	0.312626	0.0119977	0.0114455	1.63209	0.239704	1.04892
VI066628	cerasiferum4	cerasiferum	7.8685	5.0593	NGA	28	25.2387	1.46867	3986	4398	94.9336	72.1035	80.8559	0	1	0	0	0	2	-0.0332367	-0.0502377	-0.0504616	-0.00682986	-0.00293845	-0.0637164	0.00147539	0.000320784	0.0204166	0.000178941	-0.00590115	0.0106561	1.54632	1.44268	2.37758
VI066784	cerasiferum5	cerasiferum	28.3322	11.6364	SDN	0	27.6027	2.30667	1938	6556	54.5077	97.3558	171.591	0	0	0	0	1	4	-0.0206009	-1.26715	-0.106647	-0.0312869	-0.583299	-0.0556019	-1.197	0.0346173	0.00712555	-0.00902459	0.0208312	0.00533779	1.19605	-1.1578	-1.06948
VI066852	cerasiferum6	cerasiferum	29.75	10.9333	SDN	0	26.648	2.25833	2448	8721	77.7771	201.478	254.378	0.01	0.01	0	0	0.99	5	-0.0200605	0.241615	-0.0472861	-0.0563959	1.2668	-0.350968	3.11418	-0.00855143	0.00500887	-0.112921	0.370727	-0.0370318	0.368571	-1.56599	-2.26024
VI066853	cerasiferum7	cerasiferum	29.4667	11.25	SDN	0	26.0047	2.31867	2337	7908	71.2473	233.041	277.402	0.02	0.02	0	0.01	0.94	5	-0.0488385	1.88639	-0.0855428	-0.105849	2.47245	0.00231043	-5.06527	-0.00165833	0.0174133	0.0774503	-0.138636	-0.076289	0.274081	-1.72577	-2.53322
VI066855	cerasiferum8	cerasiferum	11.0695	7.0861	NGA	3	19.0107	1.635	7200	6871	170.244	108.726	316.332	0	0	0	1	0	4	0.0247127	-0.274551	-0.123319	-0.0359659	-0.0208912	-0.0440422	-0.0119689	-3.19854e-05	-0.00150855	0.000616294	0.00138183	0.0213583	-0.916745	2.32231	-0.169708
VI066856	cerasiferum9	cerasiferum	11.0727	7.086	NGA	3	19.0107	1.635	7200	6871	170.244	108.726	316.332	0	0	0	1	0	4	0.0214632	-0.268927	-0.115224	-0.037354	-0.019694	-0.0388127	0.014381	0.66398	-0.00511869	-0.000585072	-0.0109753	-0.00287726	-0.916745	2.32231	-0.169708
VI066785	coagulans1	coagulans	34.9	13.45	SDN	0	25.6873	2.29467	2510	5239	78.7925	306.193	336.869	0.16	0.16	0.1	0.43	0.14	Admix	-0.869907	-0.0861051	-0.021764	0.0106826	1.0938	0.0541377	-0.344901	0.00017197	4.25251	0.122223	0.117044	0.0057585	0.0357542	-1.69452	-2.51653
VI066633	coagulans2	coagulans	35.8	12.9167	SDN	0	27.12	2.111	3174	5422	75.7415	573.14	277.026	0	0	0	0	1	5	-1.19072	-0.184238	-0.0270653	0.0200911	2.08506	0.129812	0.0956666	-2.7324e-05	0.194276	-0.116949	-0.245867	0.00550304	0.483177	-2.48103	-2.88075
VI066787	coagulans3	coagulans	35.8667	13.0333	SDN	0	27.0213	2.13533	3135	5573	75.8875	570.386	262.198	0.12	0.12	0.09	0.56	0.12	Admix	-1.39549	-0.144091	-0.0427638	0.0120646	2.39311	0.091692	0.215639	6.69324e-05	-1.33784	0.131818	0.255891	0.014205	0.526366	-2.4029	-2.78043
VI066796	coagulans5	coagulans	36.2833	13.6167	SDN	0	26.4073	2.05567	2658	4939	112.235	644.499	285.929	0.19	0.17	0.1	0.41	0.14	Admix	-1.95945	0.081748	-0.119876	-0.223021	-2.59546	-0.0560366	0.0397386	-3.09047e-05	2.86579	0.0424269	0.0263374	0.0139821	-0.117255	-2.86596	-2.83317
VI066879	coagulans6	coagulans	27.5167	11.3	SDN	0	27.98	2.21067	2048	6869	68.0351	121.763	171.592	0.13	0.13	0.08	0.53	0.12	Admix	-0.00990169	-1.37856	0.0164435	-0.2799	-0.0230515	-0.0220823	-0.20786	0.00219671	0.0210522	0.010786	-0.0473173	0.0518626	1.1427	-1.30902	-0.973356
VI066880	coagulans7	coagulans	31.5	11.1667	SDN	0	26.408	2.28867	1756	5879	81.0044	148.028	233.616	0.09	0.07	0.02	0.02	0.8	5	-0.169925	3.52698	-0.122201	-0.178294	-1.86751	0.334281	3.96123	0.00108595	0.01144	0.0401141	-0.487789	-0.0776917	0.457335	-1.28236	-1.35966
VI066881	dasyanthum1	dasyanthum	-2.2272	7.822	GHA	4	27.2747	1.51467	1792	5452	149.315	164.633	206.975	0.01	0.96	0.01	0	0.01	2	-0.00466977	-0.0554912	-0.0372094	-0.0666733	-0.0170508	-0.0462174	0.0027684	-9.72899e-06	0.0253452	0.000337177	-0.0116832	0.0313982	0.50889	-1.01771	0.834077
VI066882	dasyanthum2	dasyanthum	-2.8417	7.2176	GHA	7	26.474	1.35567	1994	5133	200.033	173.936	200.772	0	0.99	0	0	0	2	-0.00184202	-0.0211571	-0.01253	-0.0212547	-0.00534564	-0.00717649	-0.00780923	5.53284	0.0176288	0.000125904	-0.00552904	0.00396915	-0.318164	-0.690176	1.68805
VI066591	dasyphyllum1	dasyphyllum	5.8211	7.4897	NGA	8	22.81	1.66667	2654	4423	124.847	49.4744	157.014	0	1	0	0	0	2	0.00494819	0.2376	-0.0313054	-0.0918673	-0.0226947	-0.0596632	0.00148482	-0.000169334	-0.029733	0.0384175	-0.00391003	0.386481	0.480489	0.926881	1.39682
VI066798	dasyphyllum10	dasyphyllum	37.9014	-2.4652	KEN	2	22.4687	2.844	1813	4424	80.6404	139.441	133.617	0	1	0	0	0	2	0.926656	0.671627	-0.103964	-1.54629	-0.0257334	-0.156938	-0.364181	0.000105886	0.0390522	-4.82423	-4.06497	-0.429133	-0.0343373	-0.148319	-1.37603
VI066634	dasyphyllum11	dasyphyllum	31.6179	0.2303	UGA	32	21.2607	2.18967	1229	1380	148.113	227.971	254.7	0.08	0.7	0.04	0.1	0.07	2	0.0377353	-0.0898666	7.94579	0.0157536	-0.058664	-0.00767915	-0.00189463	-1.26234e-05	0.017071	0.0238346	-0.038109	0.233655	-1.12098	0.420989	0.497541
VI066635	dasyphyllum12	dasyphyllum	31.6327	0.2303	UGA	33	21.354	2.11133	1243	1404	145.073	224.182	254.438	0.07	0.8	0.05	0.03	0.04	2	0.0377353	-0.0898666	7.94579	0.0157536	-0.058664	-0.00767915	-0.00189463	-1.26234e-05	0.017071	0.0238346	-0.038109	0.233655	-1.09843	0.433649	0.524999
VI066636	dasyphyllum13	dasyphyllum	31.9939	0.0292	UGA	38	21.6153	2.006	1550	1772	144.984	178.562	259.283	0.1	0.74	0.05	0.04	0.08	2	0.0358048	-0.12089	-0.218696	-0.112914	-0.0257212	1.23988	0.096629	-3.47775e-05	0.00978066	-0.498193	0.6439	0.303318	-0.973199	0.747921	0.94674
VI066883	dasyphyllum14	dasyphyllum	5.6225	6.525	NGA	12	24.2107	1.48533	3358	3887	108.642	51.0175	127.739	0.02	0.91	0.02	0.03	0.02	2	-0.0271536	0.0340197	-0.0113944	-0.0213478	-0.00550839	-0.00716734	-0.0193825	-0.0275305	0.0361335	0.00159976	-0.0105778	0.0147741	1.14348	1.14333	1.99417
VI066884	dasyphyllum15	dasyphyllum	7.926	5.0387	NGA	28	25.432	1.55733	3906	4132	98.6995	73.8181	84.723	0.03	0.93	0.01	0.01	0.02	2	-0.0134387	0.0212616	0.0794192	-0.193634	-0.0373293	-0.0593474	0.000330161	-0.00040143	0.00772611	2.06693e-05	0.00427275	0.0148523	1.47929	1.37366	2.37427
VI066620	dasyphyllum16	dasyphyllum	6.4422	5.8647	NGA	14	25.2	1.331	3740	4084	123.33	71.8953	133.471	0.04	0.88	0.03	0.01	0.04	2	-0.00528915	0.0826536	-0.025344	-0.0473418	-0.0115639	0.0028205	0.000157957	0.00503143	-0.115676	0.0535106	-0.0100703	0.0212282	1.19063	1.02506	2.27271
VI066769	dasyphyllum2	dasyphyllum	5.6395	7.2943	NGA	8	23.992	1.50133	2213	4381	138.589	45.8574	155.072	0	1	0	0	0	2	-0.0687015	0.607689	0.00491168	-0.0609653	-0.0156056	-0.0458574	0.00243075	-0.000170897	0.00995861	-0.00167892	-0.00632958	0.0143834	0.533676	0.632031	1.79187
VI066593	dasyphyllum3	dasyphyllum	5.6218	6.9213	NGA	9	24.2853	1.40567	2692	4359	132.818	75.3652	177.329	0	1	0	0	0	2	0.00382274	-0.670522	-0.102113	-0.125071	-0.0282705	-0.0348745	0.0031833	-0.00826481	0.0540564	-0.333211	-0.0107698	0.0222454	0.632979	0.582479	1.73728
VI066594	dasyphyllum4	dasyphyllum	4.1834	7.2351	NGA	9	25.5	1.42	2836	4448	140.709	75.9362	169.628	0.06	0.88	0.02	0.01	0.03	2	0.0037586	0.156812	-0.0495902	-0.103346	-0.0256253	-0.0284723	0.00394227	-0.00378227	-0.0422418	-0.0765696	0.00575554	0.212484	0.779046	0.381729	1.83395
VI066599	dasyphyllum5	dasyphyllum	5.7344	7.4629	NGA	8	23.218	1.57	2635	4648	125.312	49.3689	159.067	0	1	0	0	0	2	0.00499077	-0.908527	-0.14188	-0.161399	-0.0368552	-0.070834	0.00237983	0.012134	0.158803	0.452061	0.00363095	-0.00164206	0.510857	0.870755	1.50123
VI066600	dasyphyllum6	dasyphyllum	4.3423	7.8261	NGA	8	24.5513	1.51133	2492	5256	83.2194	93.2906	134.17	0	1	0	0	0	2	0.00754705	0.231186	-0.122985	-0.11867	-0.0288085	-0.0470611	0.00206721	-0.000777493	0.0136543	-0.00348929	-0.0059735	0.00858208	1.29553	0.442051	1.1385
VI066617	dasyphyllum7	dasyphyllum	0.4649	6.3623	GHA	24	27.878	1.38233	1712	4566	508.73	342.907	265.059	0.07	0.83	0.03	0.01	0.06	2	-0.0276723	-1.40474	-0.139512	-0.0816993	-0.0217238	-0.0467647	-0.00187868	0.000362	0.00966453	0.000233283	-0.00490838	0.0100209	-4.27356	-1.72393	3.25405
VI066625	dasyphyllum9	dasyphyllum	7.8877	5.0648	NGA	27	25.2587	1.49467	3950	4315	93.1929	70.2638	82.5868	0.01	0.98	0	0	0.01	2	-0.029407	-0.0239206	-0.0016734	-0.0721456	-0.0141679	-0.103712	0.00333706	-0.00029738	0.00829282	0.000556151	-0.0204795	0.00695737	1.53847	1.42135	2.36239
VI066631	incanum1	incanum	34.35	12.3333	SDN	0	26.7413	2.26067	2250	5312	81.0424	245.073	303.071	0.09	0.08	0.76	0.02	0.06	3	-0.873743	-0.215686	-0.00201857	0.0366601	1.0599	-0.150132	-0.379788	-7.48228e-05	1.00927	-0.206299	-0.275642	0.00616154	0.303963	-1.625	-1.92411
VI066920	incanum10	incanum	34.6167	11.4167	SDN	0	26.144	2.08167	1870	5064	90.5664	408.902	258.461	0.04	0.03	0.9	0.01	0.02	3	-2.32167	-0.917636	-0.0411568	-0.170136	-0.0129261	-0.00734592	-0.233104	0.000301024	-0.0610782	-0.154699	-0.180738	0.032308	0.276445	-2.00686	-1.90612
VI066923	incanum11	incanum	33.85	11.5167	SDN	0	26.212	2.15367	2117	5081	87.1177	393.771	234.499	0	0	1	0	0	3	-1.95968	-0.594834	-0.0406034	-0.0952543	-0.123337	-0.150278	1.18183	0.000174917	0.233472	0.303232	0.214274	-0.00281583	0.389496	-1.84225	-1.83344
VI066924	incanum12	incanum	33.75	11.4667	SDN	0	26.296	2.17667	2087	5043	85.2915	403.285	222.854	0	0	1	0	0	3	-2.69171	-1.09207	-0.0446698	-0.19563	0.14844	0.00329724	-0.0644399	-1.89101e-05	-0.10627	0.234712	0.256173	-0.0233276	0.448804	-1.88447	-1.83982
VI066926	incanum13	incanum	29.75	11.9667	SDN	0	25.718	2.41233	2154	6620	70.9566	124.975	221.362	0.02	0.02	0.96	0	0	3	-0.0864033	3.73093	-0.119443	-0.268959	5.21584	-0.173929	0.154351	-1.45178e-05	0.00407136	0.115342	0.0939872	0.190594	0.442816	-0.976264	-1.62393
VI066927	incanum14	incanum	34.3833	11.4167	SDN	0	26.382	2.10633	1771	4224	96.2306	337.927	263.066	0	0	1	0	0	3	-2.32167	-0.917636	-0.0411568	-0.170136	-0.0129261	-0.00734592	-0.233104	0.000301024	-0.0610782	-0.154699	-0.180738	0.032308	0.260178	-1.77517	-1.44012
VI066928	incanum15	incanum	34.1333	11.3667	SDN	0	25.4807	2.10433	2320	6733	99.3188	387.43	265.389	0.04	0.03	0.16	0.01	0.76	5	-1.06465	0.17773	-0.0590344	-0.0170172	-0.833245	-0.00964813	-1.12721	-0.000329325	-0.643008	0.169044	0.311341	-0.0416205	0.00460877	-1.78733	-2.21161
VI066929	incanum16	incanum	29.6667	12.2167	SDN	0	26.296	2.466	1917	5627	66.2198	103.739	203.586	0.04	0.03	0.92	0.01	0.01	3	-0.0669671	3.13199	-0.0960217	-0.231823	4.89446	-0.206975	1.87574	0.000582702	0.0400569	-0.185132	-0.150454	-0.161539	0.638897	-1.00924	-1.36014
VI066930	incanum17	incanum	27.8	11.3167	SDN	0	27.9793	2.231	1775	4296	58.3283	113.581	157.372	0.07	0.06	0.81	0.02	0.04	3	-0.0119079	-0.870087	-0.0303478	-0.112457	-0.0230574	-0.0921944	6.89815	-5.91635e-05	0.021609	0.0299748	-0.0890309	0.00496034	1.38888	-1.13243	-0.413459
VI066931	incanum18	incanum	27.4333	11.3333	SDN	0	27.9413	2.20467	2022	6919	61.7922	114.388	161.985	0.03	0.02	0.94	0	0.01	3	-0.0077457	-1.21691	0.022064	-0.258359	-0.0185758	-0.000524116	-2.74682	9.74413e-06	0.00448204	-0.0179324	0.0560254	-0.0305265	1.22798	-1.26371	-0.943295
VI066932	incanum19	incanum	27.7167	10.9333	SDN	0	27.6173	2.19233	2208	7053	51.7146	122.333	185.355	0	0	1	0	0	3	-0.0200605	0.241615	-0.0472861	-0.0563959	1.2668	-0.350968	3.11418	-0.00855143	0.00500887	-0.112921	0.370727	-0.0370318	1.25823	-1.21822	-1.18287
VI066632	incanum2	incanum	28.2917	11.7	SDN	0	27.6747	2.32833	1992	7083	54.7161	98.8558	176.716	0.01	0	0.98	0	0	3	-0.0241559	-1.97294	-0.146372	-0.0216416	-1.31409	0.0319554	-1.3353	-4.26565e-06	0.0162186	-0.022645	0.0785614	0.000431024	1.12586	-1.27295	-1.29384
VI066788	incanum3	incanum	35.9167	14.35	SDN	0	27.9153	2.26833	2186	5449	54.9308	342.624	334.726	0.05	0.04	0.87	0.02	0.02	3	-0.730523	0.0117987	-0.0320722	-0.0484232	-0.632116	0.101268	-0.0123617	7.31108e-06	-7.14561	-0.0998882	-0.0916252	0.0185936	0.581521	-2.38493	-2.71075
VI066789	incanum4	incanum	35.9167	13.3333	SDN	0	26.5333	2.13767	2860	5802	95.5251	641.249	283.563	0	0	1	0	0	3	-1.64045	-0.0689809	-0.071921	-0.0368137	2.02076	-0.139134	0.0102685	-4.54731e-05	-0.729223	-0.0264216	-0.0356591	0.0460739	0.019143	-2.74168	-3.16248
VI066790	incanum5	incanum	35.9667	13.3167	SDN	0	26.6727	2.15867	2825	5762	99.3161	636.681	293.306	0	0	1	0	0	3	-1.889	-0.0525857	-0.0895047	-0.0705394	1.656	-0.173648	0.0133116	-6.40981e-05	0.00901535	-0.0355356	-0.0682566	-0.0320841	-0.0470257	-2.78917	-3.18358
VI066791	incanum6	incanum	36.1667	13.2667	SDN	0	26.274	2.02367	3081	5263	114.768	614.096	308.936	0	0	1	0	0	3	-1.23212	0.0220604	-0.0680968	-0.100254	-0.507507	-0.102234	-0.140735	4.14746e-05	1.56132	0.037496	0.0359496	0.0303437	-0.146823	-2.54858	-2.80033
VI066794	incanum7	incanum	36.1333	13.6167	SDN	0	26.6113	2.135	2779	5334	94.9924	644.197	266.279	0	0	1	0	0	3	-1.95945	0.081748	-0.119876	-0.223021	-2.59546	-0.0560366	0.0397386	-3.09047e-05	2.86579	0.0424269	0.0263374	0.0139821	0.104018	-2.65962	-2.96622
VI066795	incanum8	incanum	36.2833	13.6	SDN	0	26.4073	2.05567	2690	4927	112.235	644.499	285.929	0.03	0.02	0.93	0	0.02	3	-1.52342	0.0691198	-0.0944504	-0.178987	-2.14043	-0.0695459	-0.0872294	6.35744e-05	-5.39745	-0.0722966	-0.0608872	0.0035659	-0.120215	-2.78839	-2.78138
VI066797	incanum9	incanum	36.1333	13.7833	SDN	0	26.4147	2.12233	2412	5002	96.2702	662.975	314.557	0	0.01	0.98	0	0.01	3	-1.23494	0.054073	-0.0704975	-0.132142	-1.7883	0.0628786	0.181236	-0.000115281	4.43306	0.0487798	0.0344802	0.00450365	-0.0975852	-3.05436	-3.30067
VI066766	macrocarpon1	macrocarpon	5.43	7.8006	NGA	7	22.7787	1.79733	3005	5005	108.839	59.4469	177.375	0	1	0	0	0	2	0.00405847	-0.829692	-0.158453	-0.0974411	-0.0248287	-0.0339077	0.00125409	-0.00449873	-0.000678997	0.0156919	-0.0281827	0.019366	0.42697	0.894806	0.734502
VI066621	macrocarpon10	macrocarpon	8.1352	6.0755	NGA	10	25.9527	1.32467	3158	4916	125.21	63.7331	206.346	0.09	0.77	0.04	0.02	0.08	2	0.00393934	-0.0219981	0.04118	-0.12799	-0.0242019	-0.0636589	0.0110493	-0.00179705	0.0368484	3.39359e-05	-0.0103749	0.0207655	0.978164	0.337679	1.58329
VI066622	macrocarpon11	macrocarpon	7.9271	5.8292	NGA	14	25.8133	1.31233	2899	4697	116.259	61.3459	107.175	0	0.97	0	0	0.02	2	0.000723714	0.000322007	0.0903501	-0.218197	-0.0410928	-0.0948775	0.00344889	0.000679244	0.0102556	-0.000221546	-0.0030458	0.000483706	1.39582	0.700858	2.35755
VI066623	macrocarpon12	macrocarpon	7.8275	5.6251	NGA	16	25.1773	1.33167	3684	4530	117.616	79.9172	83.0569	0	1	0	0	0	2	-0.00375034	0.0104626	0.118004	-0.29041	-0.0558432	-0.0859133	-0.00806017	0.00201468	-0.00863585	0.000686783	-0.0035042	0.0156925	1.38387	1.12703	2.49921
VI066624	macrocarpon13	macrocarpon	7.9167	5.4086	NGA	22	25.1513	1.343	3793	4719	104.271	76.4383	96.0489	0.08	0.8	0.02	0.03	0.07	2	-0.00583382	0.0187856	0.12438	-0.311099	-0.0608002	-0.0483505	-0.00901193	0.000607095	0.0629042	3.32081e-05	-0.013521	0.00934477	1.45925	1.21712	2.39093
VI066627	macrocarpon14	macrocarpon	7.8666	5.0728	NGA	28	25.2387	1.46867	3960	4411	94.9336	72.1035	80.8559	0.01	0.99	0	0	0	2	-0.0770489	-0.162285	-0.189082	0.0258976	-0.00410456	-0.0149669	0.000649398	0.000257467	0.0209842	0.00017443	-0.00554994	0.023696	1.55074	1.44318	2.39591
VI066630	macrocarpon16	macrocarpon	7.0673	5.4112	NGA	20	25.0773	1.45267	4103	4124	96.9228	70.4923	83.0724	0	0.99	0	0	0.01	2	-0.00617874	-0.0996175	-0.0218929	-0.0786487	-0.0170499	-0.00793078	0.0294265	-0.00265906	0.0431618	0.000444689	-0.0105519	0.0137632	1.56091	1.39215	2.31081
VI066898	macrocarpon17	macrocarpon	6.9235	4.9095	NGA	32	25.27	2.232	4067	4158	101.505	103.652	111.155	0	0.98	0	0	0.01	2	-0.00333358	0.470103	-0.129572	-0.0748339	-0.0209735	-0.0474925	0.00167856	-1.20876e-05	0.0189554	0.000220596	-0.0076984	0.0198415	0.733311	1.02465	0.998385
VI066589	macrocarpon2	macrocarpon	5.7955	7.5229	NGA	8	23.342	1.588	2664	4739	118.93	51.4744	159.181	0	1	0	0	0	2	0.00619423	0.270681	-0.0315212	-0.0988005	-0.0243856	-0.084279	0.00273601	0.000316372	-0.0342477	0.0048489	-0.00838025	-0.561043	0.583883	0.843536	1.35656
VI066590	macrocarpon3	macrocarpon	5.6749	7.5076	NGA	8	22.9527	1.628	2692	4804	120.461	50.6496	162.593	0	1	0	0	0	2	0.00299407	-0.057801	-0.0517505	-0.0670489	-0.0167246	0.00214995	0.0026009	-0.00327417	0.0689819	0.0400837	-0.00843773	-0.126506	0.510266	0.880866	1.35059
VI066592	macrocarpon4	macrocarpon	5.6222	6.9258	NGA	9	24.2853	1.40567	2638	4084	132.818	75.3652	177.329	0	1	0	0	0	2	-0.0643501	0.589994	0.0020021	-0.0626155	-0.0159516	-0.0448942	0.00939472	0.0103081	0.00286554	0.000517832	-0.00160392	0.00162804	0.647864	0.598451	1.79164
VI066595	macrocarpon5	macrocarpon	3.662	7.8682	NGA	7	25.686	1.50967	2272	5919	64.7204	79.6676	108.905	0	1	0	0	0	2	0.00554215	-0.844687	-0.123916	-0.179361	-0.040232	-0.0394097	0.00117808	-0.0154672	0.099003	-0.401486	-0.0229388	0.0102831	1.70824	0.148612	1.09821
VI066596	macrocarpon6	macrocarpon	4.8741	7.5122	NGA	8	23.8973	1.53167	2658	4394	97.1748	87.5038	224.886	0.64	0.32	0.01	0	0.03	1	0.00207397	-0.750527	-0.133065	-0.115241	-0.027376	-0.0520615	0.00190456	-0.00834397	-0.103023	-0.0117666	-0.00970105	0.0077849	0.718954	0.461559	0.873555
VI066597	macrocarpon7	macrocarpon	4.9574	7.731	NGA	8	23.432	1.66967	3015	5062	110.215	71.5419	170.552	0.05	0.88	0.03	0	0.03	2	0.00374399	-0.865782	-0.153164	-0.119203	-0.0287028	-0.0709374	0.00112254	0.00222616	0.0258928	0.00570159	-0.00176102	0.0198764	0.640955	0.767431	1.00005
VI066598	macrocarpon8	macrocarpon	5.2511	7.7683	NGA	8	22.7267	1.73033	2916	5023	116.134	54.7715	154.81	0.02	0.95	0.01	0	0.02	2	0.0047371	-1.05465	-0.201746	-0.130978	-0.0332085	-0.0597168	0.00328756	-0.00280878	0.0510684	0.145561	-0.00985913	0.0256916	0.478116	0.993098	1.09903
VI066601	macrocarpon9	macrocarpon	4.2707	8.0735	NGA	8	24.614	1.63667	2310	5964	61.7968	79.8909	142.524	0.01	0.97	0.01	0.01	0.01	2	0.0045511	-0.772326	-0.118451	-0.135255	-0.0307012	-0.0568067	0.00104973	0.0161194	-0.0912637	-0.523663	-0.0230113	0.0226715	1.38194	0.287749	0.666657
VI066899	mauense1	mauense	36.5318	-0.6252	KEN	45	13.9993	2.25133	1934	4318	235.215	248.317	328.014	0.7	0.06	0.05	0.08	0.1	1	1.16562	0.237675	-0.249474	5.02925	-0.0658513	-5.31554	-0.33041	7.7704e-05	0.0524727	-3.59485	1.74038	6.31528	-3.87931	1.95148	0.0124966
VI066900	mauense2	mauense	37.4249	-0.108	KEN	45	9.064	1.62633	3723	4376	319.05	237.698	308.067	0.65	0.08	0.07	0.09	0.11	1	2.15611	-0.0256438	-0.0991477	2.18652	-0.0325526	2.42887	-0.158003	6.90177e-05	-0.00746967	2.89508	-4.30257	0.81855	-4.69006	4.08905	1.68904
VI066902	nigriviolaceum1	nigriviolaceum	35.7188	-0.1361	KEN	35	12.2887	2.21	2121	5460	243.21	188.241	250.617	0.26	0.2	0.12	0.2	0.22	Admix	0.70576	0.117646	-0.341109	4.35183	-0.0636036	3.69703	0.632676	-0.000182159	-0.0384118	2.48455	-3.1735	4.71354	-3.67282	2.58931	0.258348
VI066903	phoxocarpum1	phoxocarpum	37.8634	-0.241	KEN	1	22.9813	2.60467	2916	3987	193.312	170.562	205.886	0	0	0	1	0	4	5.90103	-0.554425	0.0886015	-2.0061	-8.53345e-05	-0.397845	0.0208058	-2.02048e-05	0.0213524	-0.929988	1.1056	-0.164327	-1.24652	-0.164497	-0.684543
VI066904	setaceum1	setaceum	36.7894	-2.7894	KEN	1	22.2513	3.08733	1818	5304	89.093	196.657	150.656	0.26	0.18	0.12	0.22	0.22	Admix	1.04614	0.8448	-0.124132	-2.24848	-0.0304454	0.971201	0.807753	0.000232975	0.0194379	-2.18413	-1.79496	-0.77724	-0.490566	-0.589517	-2.27659
VI066905	setaceum2	setaceum	37.3548	-2.0244	KEN	1	21.4453	3.08367	1321	5569	108.299	195.204	161.445	0.17	0.16	0.1	0.42	0.14	Admix	1.17204	0.610196	-0.117067	-0.789558	-0.0311059	-1.4581	0.481665	0.000153403	-0.0131982	5.6098	5.33534	1.41697	-1.01572	-0.547841	-2.33487
VI066854	sp1	sp	28.2411	11.7333	SDN	0	27.6093	2.314	2043	7574	55.4376	103.689	188.326	0	0	1	0	0	3	-0.0179713	-1.58839	-0.109585	-0.0200379	-1.09026	0.0475961	0.902846	-0.0295851	0.0123271	0.0239262	-0.0922043	0.021375	1.07173	-1.31502	-1.43616
VI066870	sp2	sp	31.1667	11.5	SDN	0	26.2633	2.25233	1752	6471	88.5628	155.685	220.335	0.98	0.01	0	0	0.01	1	-0.352902	3.05337	-0.10135	-0.191564	-3.26454	-0.717446	-0.724317	-0.000219948	-0.153924	0.336392	1.03394	-0.122068	0.371085	-1.27799	-1.32962
VI066873	sp3	sp	28.8519	11.2397	SDN	0	27.048	2.30167	2152	7263	61.0646	160.293	270.772	0	0	0	0	1	5	-0.0313898	0.635553	-0.0749354	-0.0714228	1.80222	-0.343905	-1.74292	-1.51452e-06	0.0228831	0.0849036	-0.332905	0.0808152	0.617823	-1.56317	-2.05495
VI066901	sp4	sp	34.3333	12.05	SDN	0	26.7407	2.202	2210	4329	79.1418	393.469	242.425	1	0	0	0	0	1	-0.971501	-0.275342	-0.00363888	0.0207958	0.79132	-0.193377	0.0380628	-5.67974e-05	-1.69357	0.142398	0.226612	0.0184492	0.53315	-1.98807	-1.91437

## Sheet: Table S2
Source database	code	Environmental variable	Code in analysis
Worldclim	bio1	Annual Mean Temperature	AMT
	bio2	Mean Diurnal Range (Mean of monthly (max temp - min temp)	MDiR
	bio3	Isothermality (BIO2/BIO7) (* 100)	Iso
	bio4	Temperature Seasonality (standard deviation *100)	TSe
	bio5	Max Temperature of Warmest Month	MTWaM
	bio6	Min Temperature of Coldest Month	MiTCoQ
	bio7	Temperature Annual Range (BIO5-BIO6)	TAR
	bio8	Mean Temperature of Wettest Quarter	MTWeQ
	bio9	Mean Temperature of Driest Quarter	MTDrQ
	bio10	Mean Temperature of Warmest Quarter	MTWaQ
	bio11	Mean Temperature of Coldest Quarter	MTCoQ
	bio12	Annual Precipitation	AP
	bio13	Precipitation of Wettest Month	PWem
	bio14	Precipitation of Driest Month	PDrM
	bio15	Precipitation Seasonality (Coefficient of Variation)	PSe
	bio16	Precipitation of Wettest Quarter	PWeQ
	bio17	Precipitation of Driest Quarter	PDrQ
	bio18	Precipitation of Warmest Quarter	PWaQ
	bio19	Precipitation of Coldest Quarter	PCoQ
	tmin	minimum temperature (°C)	tmin
	tmax	maximum temperature (°C)	tmax
	srad	solar radiation (kJ m-2 day-1)	srad
	vapr	water vapor pressure (kPa)	vapr
	wind	wind speed (m s-1)	wind
	elev	Elevation	elev
CHELSA	cmi_max	Maximum monthly climate moisture index (kg m-2month-1)	cmi_max
	cmi_mean	Mean monthly climate moisture index (kg m-2month-1)	cmi_mean
	cmi_min	Minimum monthly climate moisture index (kg m-2month-1)	cmi_min
	cmi_range	Annual range of monthly climate moisture index (kg m-2)	cmi_range
	gdd10	Growing degree days heat sum above 10°C (°C)	gdd10
	gsl	growing season length TREELIM (number of days)	gsl
	gsp	Accumulated precipiation amount on growing season days TREELIM	gsp
	gst	Mean temperature of the growing season TREELIM (°C)	gst
	pet_penman_max	Maximum monthly potential evapotranspiration (kg m-2month-1)	pet_max
	pet_penman_mean	Mean monthly potential evapotranspiration (kg m-2month-1)	pet_mean
	pet_penman_min	Minimum monthly potential evapotranspiration (kg m-2month-1)	pet_min
	pet_penman_range	Annual range of monthly potential evapotranspiration (kg m-2)	pet_range
	vpd_max	Maximum monthly vapor pressure deficit (Pa)	vpd_max
	vpd_mean	Mean monthly vapor pressure deficit (Pa)	vpd_mean
	vpd_min	Minimum monthly vapor pressure deficit (Pa)	vpd_min
	vpd_range	Annual range of monthly vapor pressure deficit (Pa)	vpd_range
Soilgrids	Phh2o	pH waterpH * 10	Phh2o
	nitrogen	Nitrogenin (cg/kg)	nitrogen
	soc	Soil organic carbonin (dg/kg)	soc
	cec	Cation exchange capacity (at ph 7)(mmol(c)/kg)	cec
	clay	Clay contentin (g/kg)	clay
	sand	Sand (g/kg)	sand
	silt	Silt (g/kg)	silt
	ocd	Organic carbon density (g/dm3)	ocd
	ocs	Soil organic carbon stock (t/ha )	ocs

## Sheet: Table S3
Code	Description	Group	Precipitation Type	Level of Heat
Af	Tropical rainforest climate	Tropical	Rainforest
Am	Tropical monsoon climate	Tropical	Monsoon
As	Tropical dry savanna climate	Tropical	Savanna, Dry
Aw	Tropical savanna, wet	Tropical	Savanna, Wet
BSh	Hot semi-arid (steppe) climate	Arid	Steppe	Hot
BSk	Cold semi-arid (steppe) climate	Arid	Steppe	Cold
BWh	Hot deserts climate	Arid	Desert	Hot
BWk	Cold desert climate	Arid	Desert	Cold
Cfa	Humid subtropical climate	Temperate	Without dry season	Hot summer
Cfb	Temperate oceanic climate	Temperate	Without dry season	Warm summer
Cfc	Subpolar oceanic climate	Temperate	Without dry season	Cold summer
Csa	Hot-summer Mediterranean climate	Temperate	Dry summer	Hot summer
Csb	Warm-summer Mediterranean climate	Temperate	Dry summer	Warm summer
Csc	Cool-summer Mediterranean climate	Temperate	Dry summer	Cold summer
Cwa	Monsoon-influenced humid subtropical climate	Temperate	Dry winter	Hot summer
Cwb	Subtropical highland climate or temperate oceanic climate with dry winters	Temperate	Dry winter	Warm summer
Cwc	Cold subtropical highland climate or subpolar oceanic climate with dry winters	Temperate	Dry winter	Cold summer
Dfa	Hot-summer humid continental climate	Cold (continental)	Without dry season	Hot summer
Dfb	Warm-summer humid continental climate	Cold (continental)	Without dry season	Warm summer
Dfc	Subarctic climate	Cold (continental)	Without dry season	Cold summer
Dfd	Extremely cold subarctic climate	Cold (continental)	Without dry season	Very cold winter
Dsa	Hot, dry-summer continental climate	Cold (continental)	Dry summer	Hot summer
Dsb	Warm, dry-summer continental climate	Cold (continental)	Dry summer	Warm summer
Dsc	Dry-summer subarctic climate	Cold (continental)	Dry summer	Cold summer
Dwa	Monsoon-influenced hot-summer humid continental climate	Cold (continental)	Dry winter	Hot summer
Dwb	Monsoon-influenced warm-summer humid continental climate	Cold (continental)	Dry winter	Warm summer
Dwc	Monsoon-influenced subarctic climate	Cold (continental)	Dry winter	Cold summer
Dwd	Monsoon-influenced extremely cold subarctic climate	Cold (continental)	Dry winter	Very cold winter
EF	Ice cap climate	Polar	Ice cap
ET	Tundra	Polar	Tundra

## Sheet: Table S4
Source of variation	Df	Sum of squares	Mean sum of squares	Sigma	Percentage variation	P- value
Variation between groups	5	18262.1	3652.42	149.37	80.92	0.01
Variation within groups	147	5175.9	35.21	35.21	19.08	0.01
Total	152	23438	154.2	184.58	100	0.01

## Sheet: Table S5
	sRDA			pRDA (Conditioned on population structure and geographic distances)
	RDA1	RDA2	RDA3	RDA1	RDA2	RDA3
PDrM	-0.0455	0.36786	0.2928	-0.02685	0.04131	-0.194721
MTWeQ	0.196	-0.75431	0.2586	0.37046	0.11713	-0.009628
wind	-0.671	-0.26378	-0.5214	0.3302	-0.47008	0.209166
nitrogen	-0.396	0.51217	0.55	0.17051	0.62947	0.329883
cec	-0.274	-0.3881	-0.2319	0.19588	-0.07259	0.26949
silt	-0.461	-0.22648	-0.1869	0.18182	0.11726	-0.152834
cmi_range	0.549	0.36339	-0.2013	-0.43133	0.06465	0.035152
pet_range	-0.0956	-0.09738	-0.2901	-0.0782	0.04163	0.279477

## Sheet: Table S6
Environmental predictors	PDrM	MTWeQ	wind	nitrogen	cec	silt	cmi_range	pet_range	Total	% of the total SNPs detected
sRDA	4	44	37	27	7	10	8	2	139	0.31377
pRDA	2	13	21	65	7	7	3	9	127	0.286682
LFMM	7	7	5	12	18	2	11	1	63	0.142212
PCAdapt									114	0.257336
TOTAL	13	64	63	104	32	19	22	12	443	1

## Sheet: Sheet7
VI. No.	Taxon	Species	Lon	Lat	Country	PDrM	MTWeQ	wind	cmi_range	pet_range	nitrogen	cec	silt	Group	RDA1	RDA2	RDA3
VI066805	aculeastrum1	aculeastrum	37.2304	-0.0377	KEN	34	13.6153	2.256	3688	3219	196.35	231.24	266.714	4	-2.8143	2.954	0.301194
Mean						34	13.6153	2.256	3688	3219	196.35	231.24	266.714	4	-2.8143	2.954	0.301194
Max						34	13.6153	2.256	3688	3219	196.35	231.24	266.714	4	-2.8143	2.954	0.301194
Min						34	13.6153	2.256	3688	3219	196.35	231.24	266.714	4	-2.8143	2.954	0.301194
Range						0	0	0	0	0	0	0	0	0	0	0	0
VI066806	aculeatissimum1	aculeatissimum	37.8635	-0.2406	KEN	1	22.9813	2.60467	2916	3987	193.312	170.562	205.886	Admix	-1.24652	-0.164497	-0.684543
VI066807	aculeatissimum2	aculeatissimum	36.2213	-0.657	KEN	40	13.3	2.363	1243	5098	215.598	237.16	326.124	Admix	-3.77594	1.59736	-0.77029
Mean						20.5	18.1407	2.48383	2079.5	4542.5	204.455	203.861	266.005	#DIV/0!	-2.51123	0.71643	-0.727417
Max						40	22.9813	2.60467	2916	5098	215.598	237.16	326.124	0	-1.24652	1.59736	-0.684543
Min						1	13.3	2.363	1243	3987	193.312	170.562	205.886	0	-3.77594	-0.164497	-0.77029
Range						39	9.68133	0.241667	1673	1111	22.2862	66.5974	120.238	0	2.52942	1.76185	0.0857469
VI047452	aethiopicum1	aethiopicum	38.792	-5.176	TZA	40	26.044	2.70033	2328	5298	112.183	160.228	159.206	1	-0.230373	-0.233348	-0.395068
VI047460	aethiopicum2	aethiopicum	36.786	-3.373	TZA	14	19.7027	2.21833	2342	5508	135.257	218.999	249.626	1	-1.25234	0.262833	-1.0754
VI050933	aethiopicum3	aethiopicum	34.597	-0.006	KEN	68	21.184	2.56467	1893	3045	181.52	169.65	255.218	1	-2.19812	1.20626	0.674909
VI051008	aethiopicum4	aethiopicum	34.597	-0.006	KEN	68	21.184	2.56467	1893	3045	181.52	169.65	255.218	1	-2.19812	1.20626	0.674909
Mean						47.5	22.0287	2.512	2114	4224	152.62	179.632	229.817	1	-1.46974	0.6105	-0.0301629
Max						68	26.044	2.70033	2342	5508	181.52	218.999	255.218	1	-0.230373	1.20626	0.674909
Min						14	19.7027	2.21833	1893	3045	112.183	160.228	159.206	1	-2.19812	-0.233348	-1.0754
Range						54	6.34133	0.482	449	2463	69.3366	58.7708	96.0117	0	1.96775	1.43961	1.75031
VI066810	anguivi10	anguivi	-2.8417	7.2176	GHA	7	26.474	1.35567	1994	5133	200.033	173.936	200.772	1	-0.318164	-0.690176	1.68805
VI066811	anguivi11	anguivi	-2.2321	7.8383	GHA	4	27.2673	1.52467	1783	5308	148.396	166.344	208.249	1	0.535066	-1.00686	0.850116
VI066812	anguivi12	anguivi	11.0839	7.1257	NGA	3	19.678	1.695	6628	6255	166.361	97.3272	325.008	1	-0.86329	2.15294	-0.0950734
VI066813	anguivi13	anguivi	32.0674	0.3009	UGA	49	21.7587	2.27	1281	1755	131.244	199.235	285.777	1	-1.21595	0.585054	0.419784
VI066814	anguivi14	anguivi	11.0619	7.073	NGA	4	19.1267	1.62633	7446	6752	171.36	109.377	316.523	1	-0.809658	2.4208	-0.0880797
VI066815	anguivi15	anguivi	11.0645	7.098	NGA	3	19.0107	1.635	7354	7176	170.244	108.726	316.332	1	-0.864258	2.35318	-0.214352
VI066816	anguivi16	anguivi	-2.1045	7.7392	GHA	5	26.984	1.39033	2066	5111	169.288	164.219	235.715	1	0.294027	-0.860342	1.09031
VI066817	anguivi17	anguivi	11.062	7.0724	NGA	4	19.1267	1.62633	7446	6752	171.36	109.377	316.523	1	-0.809658	2.4208	-0.0880797
VI066818	anguivi18	anguivi	11.1426	7.0877	NGA	3	20.1427	1.68433	5948	6169	176.645	101.508	348.629	1	-1.09164	1.72421	-0.182867
VI066616	anguivi2	anguivi	0.4653	6.3626	GHA	24	27.878	1.38233	1712	4566	508.73	342.907	265.059	1	-4.27356	-1.72393	3.25405
VI066618	anguivi3	anguivi	8.3803	7.4749	NGA	2	25.6447	1.65633	2634	5382	85.5219	85.8262	282.748	2	0.795205	-0.379425	-0.0858606
VI066801	anguivi4	anguivi	32.0674	0.3009	UGA	49	21.7587	2.27	1281	1755	131.244	199.235	285.777	1	-1.21595	0.585054	0.419784
VI066802	anguivi5	anguivi	31.7366	0.1874	UGA	36	21.4367	2.136	1251	1519	136.943	213.498	271.657	2	-1.06656	0.470575	0.467514
VI066803	anguivi6	anguivi	31.7366	1.1874	UGA	33	22.28	2.06767	1198	2380	132.927	188.028	233.27	2	-0.713494	0.344994	0.642454
VI066804	anguivi7	anguivi	31.8403	0.1195	UGA	35	21.6293	2.18033	1435	1706	135.685	188.139	279.056	2	-1.03816	0.532383	0.433285
VI066808	anguivi8	anguivi	36.6394	-1.2192	KEN	23	17.962	2.73667	1934	5910	200.42	215.495	303.131	Admix	-2.96606	0.540706	-1.59281
Mean						17.75	22.3849	1.82731	3336.94	4601.81	177.275	166.449	279.639	1.26667	-0.976381	0.591873	0.432389
Max						49	27.878	2.73667	7446	7176	508.73	342.907	348.629	2	0.795205	2.4208	3.25405
Min						2	17.962	1.35567	1198	1519	85.5219	85.8262	200.772	1	-4.27356	-1.72393	-1.59281
Range						47	9.916	1.381	6248	5657	423.208	257.081	147.858	1	5.06876	4.14473	4.84686
VI066820	anomalum10	anomalum	3.8375	7.4281	NGA	7	25.8607	1.433	2337	4644	81.2934	75.8613	142.143	1	1.52303	0.205028	1.47353
VI066821	anomalum11	anomalum	7.9761	7.4303	NGA	4	25.272	1.70567	2819	5878	66.0906	55.1848	174.502	1	1.33974	0.202879	0.422884
VI066822	anomalum12	anomalum	5.1426	8.3933	NGA	6	23.4287	1.909	2869	6172	71.4921	65.2079	157.331	1	0.887902	0.568114	0.0957813
VI066823	anomalum13	anomalum	11.0649	7.0947	NGA	3	19.0107	1.635	7354	7176	170.244	108.726	316.332	1	-0.864258	2.35318	-0.214352
VI066824	anomalum14	anomalum	5.1911	7.5306	NGA	8	23.4107	1.601	2798	4538	110.877	52.9535	144.146	1	0.773446	0.931267	1.41963
VI066826	anomalum15	anomalum	5.0493	8.3395	NGA	6	23.5687	1.85867	2873	5881	71.2559	65.9704	148.306	1	1.00121	0.617615	0.313271
VI066827	anomalum16	anomalum	7.8811	5.0739	NGA	27	25.2587	1.49467	3925	4253	93.1929	70.2638	82.5868	1	1.55922	1.43868	2.41495
VI066828	anomalum17	anomalum	8.0006	5.1344	NGA	25	25.0827	1.45567	3871	4315	94.6092	71.6847	96.1169	1	1.48138	1.38021	2.30647
VI066829	anomalum18	anomalum	7.9703	5.1822	NGA	25	25.146	1.41933	3640	4145	95.425	71.4392	93.8275	1	1.49798	1.32041	2.41133
VI066830	anomalum19	anomalum	5.43	7.5673	NGA	8	23.2973	1.644	2574	4774	122.928	50.8814	166.089	1	0.489703	0.773169	1.28014
VI066771	anomalum2	anomalum	3.4943	7.4316	NGA	11	26.1487	1.43133	2124	4947	73.1185	78.2765	146.437	1	1.62134	0.109569	1.4576
VI066831	anomalum20	anomalum	7.9658	5.0844	NGA	26	25.0287	1.44567	3717	4417	93.4806	70.0781	91.2998	1	1.49673	1.34705	2.35839
VI066833	anomalum21	anomalum	6.4442	5.8561	NGA	14	25.2	1.331	3753	4100	123.33	71.8953	133.471	2	1.19494	1.02777	2.26063
VI066834	anomalum22	anomalum	7.8661	5.0729	NGA	28	25.2387	1.46867	3968	4409	94.9336	72.1035	80.8559	1	1.53741	1.44854	2.4112
VI066835	anomalum23	anomalum	6.9173	4.9081	NGA	32	25.27	2.232	4066	4184	101.505	103.652	111.155	1	0.702357	1.01216	0.949482
VI066779	anomalum3	anomalum	5.1929	7.2243	NGA	9	24.246	1.67533	2795	4247	118.086	58.1349	158.321	1	0.727632	0.707992	1.44351
VI066780	anomalum4	anomalum	5.8391	7.597	NGA	8	23.19	1.64667	2641	5052	107.174	55.6831	163.166	1	0.64597	0.801277	1.11031
VI066781	anomalum5	anomalum	5.831	7.4066	NGA	8	23.1567	1.61533	2742	4620	136.68	45.4744	152.681	1	0.402302	0.956363	1.5642
VI066782	anomalum6	anomalum	5.3521	7.6909	NGA	7	23.4093	1.668	2504	4821	116.677	54.1227	164.354	1	0.547275	0.683851	1.14718
VI066783	anomalum7	anomalum	5.0868	7.6934	NGA	8	22.642	1.69567	2900	5167	110.911	52.8927	139.622	1	0.604251	0.99614	1.14438
VI066626	anomalum8	anomalum	7.8661	5.0729	NGA	28	25.2387	1.46867	3968	4409	94.9336	72.1035	80.8559	1	1.53741	1.44854	2.4112
VI066819	anomalum9	anomalum	7.6622	5.3286	NGA	22	24.928	1.36967	3735	4208	93.9555	72.0386	74.3948	1	1.65533	1.40206	2.5081
Mean						14.5455	24.2288	1.60018	3362.41	4834.41	101.918	67.9376	137.182	1.04545	1.01647	0.987812	1.4859
Max						32	26.1487	2.232	7354	7176	170.244	108.726	316.332	2	1.65533	2.35318	2.5081
Min						3	19.0107	1.331	2124	4100	66.0906	45.4744	74.3948	1	-0.864258	0.109569	-0.214352
Range						29	7.138	0.901	5230	3076	104.153	63.2519	241.938	1	2.51958	2.24361	2.72245
VI066836	arundo1	arundo	37.6416	-0.5015	KEN	6	21.3853	2.84733	2746	4428	213.448	181.431	200.458	Admix	-2.16221	0.149431	-0.921691
Mean						6	21.3853	2.84733	2746	4428	213.448	181.431	200.458	#DIV/0!	-2.16221	0.149431	-0.921691
Max						6	21.3853	2.84733	2746	4428	213.448	181.431	200.458	0	-2.16221	0.149431	-0.921691
Min						6	21.3853	2.84733	2746	4428	213.448	181.431	200.458	0	-2.16221	0.149431	-0.921691
Range						0	0	0	0	0	0	0	0	0	0	0	0
VI066837	campylacanthum1	campylacanthum	31.6181	0.2308	UGA	32	21.2607	2.18967	1229	1380	148.113	227.971	254.7	5	-1.12098	0.420989	0.497541
VI066846	campylacanthum10	campylacanthum	31.7465	0.184	UGA	36	21.4367	2.136	1272	1513	136.943	213.498	271.657	5	-1.06777	0.495379	0.486993
VI066847	campylacanthum11	campylacanthum	34.3908	2.4592	UGA	14	23.2693	2.23067	1280	4571	129.901	245.067	233.203	5	-0.681953	-0.630811	-0.72744
VI066848	campylacanthum12	campylacanthum	31.6898	0.1955	UGA	34	21.4493	2.12167	1220	1665	137.779	216.173	267.395	5	-1.03988	0.410395	0.461071
VI066849	campylacanthum13	campylacanthum	31.6901	0.1944	UGA	34	21.4493	2.12167	1220	1665	137.779	216.173	267.395	5	-1.03988	0.410395	0.461071
VI066838	campylacanthum2	campylacanthum	31.6895	0.1956	UGA	34	21.4493	2.12167	1220	1665	137.779	216.173	267.395	5	-1.03988	0.410395	0.461071
VI066839	campylacanthum3	campylacanthum	31.6896	0.1953	UGA	34	21.4493	2.12167	1220	1665	137.779	216.173	267.395	5	-1.03988	0.410395	0.461071
VI066840	campylacanthum4	campylacanthum	32.1486	0.3483	UGA	52	21.714	2.22767	1505	2319	131.703	188.72	281.749	5	-1.18259	0.719774	0.460199
VI066841	campylacanthum5	campylacanthum	36.0183	0.409	KEN	26	25.1767	2.42933	935	4556	180.44	251.658	252.271	5	-1.3397	-1.21139	-0.601015
VI066842	campylacanthum6	campylacanthum	32.4656	1.1519	UGA	29	22.7733	2.19433	1293	2537	134.496	183.306	219.146	5	-0.638166	0.180252	0.468671
VI066843	campylacanthum7	campylacanthum	32.4698	1.1632	UGA	29	22.7733	2.19433	1297	2492	134.496	183.306	219.146	5	-0.64695	0.167745	0.438232
VI066844	campylacanthum8	campylacanthum	31.9822	0.2888	UGA	45	21.2693	2.245	1265	2033	132.379	207.399	286.646	5	-1.25149	0.486098	0.200177
VI066845	campylacanthum9	campylacanthum	31.9124	0.2482	UGA	40	21.3167	2.241	1298	1906	132.959	210.785	288.737	5	-1.22929	0.459444	0.157948
Mean						33.7692	22.0606	2.19805	1250.31	2305.15	139.427	213.569	259.756	5	-1.02449	0.209927	0.248123
Max						52	25.1767	2.42933	1505	4571	180.44	251.658	288.737	5	-0.638166	0.719774	0.497541
Min						14	21.2607	2.12167	935	1380	129.901	183.306	219.146	5	-1.3397	-1.21139	-0.72744
Range						38	3.916	0.307667	570	3191	50.5391	68.3517	69.5913	0	0.701534	1.93117	1.22498
VI066777	cerasiferum1	cerasiferum	8.3904	7.4677	NGA	2	25.6447	1.65633	2657	5510	85.5219	85.8262	282.748	4	0.824783	-0.36341	-0.102587
VI066857	cerasiferum10	cerasiferum	34.9167	11.55	SDN	0	25.4707	2.11967	2262	4814	101.155	300.772	260.498	5	0.169898	-1.34948	-1.43906
VI066858	cerasiferum11	cerasiferum	11.0728	7.0897	NGA	3	19.0107	1.635	7200	6871	170.244	108.726	316.332	4	-0.916745	2.32231	-0.169708
VI066859	cerasiferum12	cerasiferum	34.85	11.5	SDN	0	25.5287	2.12	2236	5121	98.0923	287.526	265.188	5	0.193659	-1.39745	-1.53337
VI066860	cerasiferum13	cerasiferum	34.9667	11.4667	SDN	0	25.4353	2.10233	2264	4420	118.679	282.528	264.575	5	-0.0264514	-1.25369	-1.1535
VI066861	cerasiferum14	cerasiferum	35	11.4667	SDN	0	25.2913	2.09033	2358	4594	126.619	285.201	264.068	5	-0.11372	-1.22037	-1.13907
VI066862	cerasiferum15	cerasiferum	34.9667	11.5167	SDN	0	25.4227	2.10667	2278	4686	112.582	291.959	261.2	5	0.0460987	-1.29278	-1.2848
VI066863	cerasiferum16	cerasiferum	34.3667	11.4333	SDN	0	26.3427	2.09567	1826	4378	96.8874	336.177	263.1	5	0.284973	-1.76611	-1.46178
VI066866	cerasiferum18	cerasiferum	34.1333	11.3667	SDN	0	25.4807	2.10433	2320	6733	99.3188	387.43	265.389	5	0.00460877	-1.78733	-2.21161
VI066778	cerasiferum2	cerasiferum	11.138	7.0876	NGA	3	20.1427	1.68433	6163	6270	176.645	101.508	348.629	4	-1.1521	1.81889	-0.208084
VI066868	cerasiferum20	cerasiferum	11.063	7.078	NGA	4	19.1267	1.62633	7325	6392	171.36	109.377	316.523	4	-0.813642	2.40835	-0.0268398
VI066869	cerasiferum21	cerasiferum	31.2667	12.0667	SDN	0	25.9467	2.41967	1884	5064	74.6792	166.497	198.385	5	0.575936	-1.06595	-1.28521
VI066871	cerasiferum22	cerasiferum	34.7	11.4167	SDN	0	25.982	2.09167	1853	4305	92.9153	377.962	260.127	5	0.281209	-1.77931	-1.55641
VI066872	cerasiferum23	cerasiferum	29.75	11.9667	SDN	0	25.718	2.41233	2154	6620	70.9566	124.975	221.362	5	0.442816	-0.976264	-1.62393
VI066874	cerasiferum24	cerasiferum	34.6167	11.4167	SDN	0	26.144	2.08167	1870	5064	90.5664	408.902	258.461	5	0.276445	-2.00686	-1.90612
VI066875	cerasiferum25	cerasiferum	31.1667	11.5	SDN	0	26.2633	2.25233	1752	6471	88.5628	155.685	220.335	5	0.371085	-1.27799	-1.32962
VI066876	cerasiferum26	cerasiferum	31.1667	11.6667	SDN	0	26.166	2.317	1890	7177	93.7329	182.562	220.907	5	0.245173	-1.35548	-1.58595
VI066877	cerasiferum27	cerasiferum	32.1167	11.5667	SDN	0	27.154	2.358	1857	6843	78.3028	150.208	261.345	5	0.392931	-1.62808	-1.84366
VI066878	cerasiferum28	cerasiferum	30.8167	10.2667	SDN	0	26.0593	2.15933	2391	8013	85.5836	230.633	248.574	5	0.33799	-1.42118	-1.91174
VI066619	cerasiferum3	cerasiferum	3.9281	7.8454	NGA	6	25.1807	1.62867	2143	5125	61.3389	83.4762	112.82	3	1.63209	0.239704	1.04892
VI066628	cerasiferum4	cerasiferum	7.8685	5.0593	NGA	28	25.2387	1.46867	3986	4398	94.9336	72.1035	80.8559	2	1.54632	1.44268	2.37758
VI066784	cerasiferum5	cerasiferum	28.3322	11.6364	SDN	0	27.6027	2.30667	1938	6556	54.5077	97.3558	171.591	4	1.19605	-1.1578	-1.06948
VI066852	cerasiferum6	cerasiferum	29.75	10.9333	SDN	0	26.648	2.25833	2448	8721	77.7771	201.478	254.378	5	0.368571	-1.56599	-2.26024
VI066853	cerasiferum7	cerasiferum	29.4667	11.25	SDN	0	26.0047	2.31867	2337	7908	71.2473	233.041	277.402	5	0.274081	-1.72577	-2.53322
VI066855	cerasiferum8	cerasiferum	11.0695	7.0861	NGA	3	19.0107	1.635	7200	6871	170.244	108.726	316.332	4	-0.916745	2.32231	-0.169708
VI066856	cerasiferum9	cerasiferum	11.0727	7.086	NGA	3	19.0107	1.635	7200	6871	170.244	108.726	316.332	4	-0.916745	2.32231	-0.169708
Mean						2	24.6548	2.02631	3145.85	5992.15	105.104	203.052	251.056	4.53846	0.177252	-0.519797	-1.02111
Max						28	27.6027	2.41967	7325	8721	176.645	408.902	348.629	5	1.63209	2.40835	2.37758
Min						0	19.0107	1.46867	1752	4305	54.5077	72.1035	80.8559	2	-1.1521	-2.00686	-2.53322
Range						28	8.592	0.951	5573	4416	122.137	336.799	267.773	3	2.78419	4.4152	4.91081
VI066785	coagulans1	coagulans	34.9	13.45	SDN	0	25.6873	2.29467	2510	5239	78.7925	306.193	336.869	Admix	0.0357542	-1.69452	-2.51653
VI066633	coagulans2	coagulans	35.8	12.9167	SDN	0	27.12	2.111	3174	5422	75.7415	573.14	277.026	5	0.483177	-2.48103	-2.88075
VI066787	coagulans3	coagulans	35.8667	13.0333	SDN	0	27.0213	2.13533	3135	5573	75.8875	570.386	262.198	Admix	0.526366	-2.4029	-2.78043
VI066796	coagulans5	coagulans	36.2833	13.6167	SDN	0	26.4073	2.05567	2658	4939	112.235	644.499	285.929	Admix	-0.117255	-2.86596	-2.83317
VI066879	coagulans6	coagulans	27.5167	11.3	SDN	0	27.98	2.21067	2048	6869	68.0351	121.763	171.592	Admix	1.1427	-1.30902	-0.973356
VI066880	coagulans7	coagulans	31.5	11.1667	SDN	0	26.408	2.28867	1756	5879	81.0044	148.028	233.616	5	0.457335	-1.28236	-1.35966
Mean						0	26.7707	2.18267	2546.83	5653.5	81.9494	394.002	261.205	5	0.421346	-2.00597	-2.22398
Max						0	27.98	2.29467	3174	6869	112.235	644.499	336.869	5	1.1427	-1.28236	-0.973356
Min						0	25.6873	2.05567	1756	4939	68.0351	121.763	171.592	5	-0.117255	-2.86596	-2.88075
Range						0	2.29267	0.239	1418	1930	44.2004	522.736	165.276	0	1.25996	1.58361	1.90739
VI066881	dasyanthum1	dasyanthum	-2.2272	7.822	GHA	4	27.2747	1.51467	1792	5452	149.315	164.633	206.975	2	0.50889	-1.01771	0.834077
VI066882	dasyanthum2	dasyanthum	-2.8417	7.2176	GHA	7	26.474	1.35567	1994	5133	200.033	173.936	200.772	2	-0.318164	-0.690176	1.68805
Mean						3.94737	23.21	1.85224	3289.19	5735.88	106.189	308.259	250.963	3.76923	0.384609	-0.584137	-0.743739
Max						7	27.2747	1.51467	1994	5452	200.033	173.936	206.975	2	0.50889	-0.690176	1.68805
Min						4	26.474	1.35567	1792	5133	149.315	164.633	200.772	2	-0.318164	-1.01771	0.834077
Range						3	0.800665	0.159	202	319	50.7184	9.3022	6.20389	0	0.827055	0.327534	0.853977
VI066591	dasyphyllum1	dasyphyllum	5.8211	7.4897	NGA	8	22.81	1.66667	2654	4423	124.847	49.4744	157.014	2	0.480489	0.926881	1.39682
VI066798	dasyphyllum10	dasyphyllum	37.9014	-2.4652	KEN	2	22.4687	2.844	1813	4424	80.6404	139.441	133.617	2	-0.0343373	-0.148319	-1.37603
VI066634	dasyphyllum11	dasyphyllum	31.6179	0.2303	UGA	32	21.2607	2.18967	1229	1380	148.113	227.971	254.7	2	-1.12098	0.420989	0.497541
VI066635	dasyphyllum12	dasyphyllum	31.6327	0.2303	UGA	33	21.354	2.11133	1243	1404	145.073	224.182	254.438	2	-1.09843	0.433649	0.524999
VI066636	dasyphyllum13	dasyphyllum	31.9939	0.0292	UGA	38	21.6153	2.006	1550	1772	144.984	178.562	259.283	2	-0.973199	0.747921	0.94674
VI066883	dasyphyllum14	dasyphyllum	5.6225	6.525	NGA	12	24.2107	1.48533	3358	3887	108.642	51.0175	127.739	2	1.14348	1.14333	1.99417
VI066884	dasyphyllum15	dasyphyllum	7.926	5.0387	NGA	28	25.432	1.55733	3906	4132	98.6995	73.8181	84.723	2	1.47929	1.37366	2.37427
VI066620	dasyphyllum16	dasyphyllum	6.4422	5.8647	NGA	14	25.2	1.331	3740	4084	123.33	71.8953	133.471	2	1.19063	1.02506	2.27271
VI066769	dasyphyllum2	dasyphyllum	5.6395	7.2943	NGA	8	23.992	1.50133	2213	4381	138.589	45.8574	155.072	2	0.533676	0.632031	1.79187
VI066593	dasyphyllum3	dasyphyllum	5.6218	6.9213	NGA	9	24.2853	1.40567	2692	4359	132.818	75.3652	177.329	2	0.632979	0.582479	1.73728
VI066594	dasyphyllum4	dasyphyllum	4.1834	7.2351	NGA	9	25.5	1.42	2836	4448	140.709	75.9362	169.628	2	0.779046	0.381729	1.83395
VI066599	dasyphyllum5	dasyphyllum	5.7344	7.4629	NGA	8	23.218	1.57	2635	4648	125.312	49.3689	159.067	2	0.510857	0.870755	1.50123
VI066600	dasyphyllum6	dasyphyllum	4.3423	7.8261	NGA	8	24.5513	1.51133	2492	5256	83.2194	93.2906	134.17	2	1.29553	0.442051	1.1385
VI066617	dasyphyllum7	dasyphyllum	0.4649	6.3623	GHA	24	27.878	1.38233	1712	4566	508.73	342.907	265.059	2	-4.27356	-1.72393	3.25405
VI066625	dasyphyllum9	dasyphyllum	7.8877	5.0648	NGA	27	25.2587	1.49467	3950	4315	93.1929	70.2638	82.5868	2	1.53847	1.42135	2.36239
Mean						17.3333	23.9356	1.69844	2534.87	3831.93	146.46	117.957	169.86	2	0.13893	0.568642	1.48337
Max						38	27.878	2.844	3950	5256	508.73	342.907	265.059	2	1.53847	1.42135	3.25405
Min						2	21.2607	1.331	1229	1380	80.6404	45.8574	82.5868	2	-4.27356	-1.72393	-1.37603
Range						36	6.61733	1.513	2721	3876	428.09	297.05	182.472	0	5.81203	3.14527	4.63008
VI066631	incanum1	incanum	34.35	12.3333	SDN	0	26.7413	2.26067	2250	5312	81.0424	245.073	303.071	3	0.303963	-1.625	-1.92411
VI066920	incanum10	incanum	34.6167	11.4167	SDN	0	26.144	2.08167	1870	5064	90.5664	408.902	258.461	3	0.276445	-2.00686	-1.90612
VI066923	incanum11	incanum	33.85	11.5167	SDN	0	26.212	2.15367	2117	5081	87.1177	393.771	234.499	3	0.389496	-1.84225	-1.83344
VI066924	incanum12	incanum	33.75	11.4667	SDN	0	26.296	2.17667	2087	5043	85.2915	403.285	222.854	3	0.448804	-1.88447	-1.83982
VI066926	incanum13	incanum	29.75	11.9667	SDN	0	25.718	2.41233	2154	6620	70.9566	124.975	221.362	3	0.442816	-0.976264	-1.62393
VI066927	incanum14	incanum	34.3833	11.4167	SDN	0	26.382	2.10633	1771	4224	96.2306	337.927	263.066	3	0.260178	-1.77517	-1.44012
VI066928	incanum15	incanum	34.1333	11.3667	SDN	0	25.4807	2.10433	2320	6733	99.3188	387.43	265.389	5	0.00460877	-1.78733	-2.21161
VI066929	incanum16	incanum	29.6667	12.2167	SDN	0	26.296	2.466	1917	5627	66.2198	103.739	203.586	3	0.638897	-1.00924	-1.36014
VI066930	incanum17	incanum	27.8	11.3167	SDN	0	27.9793	2.231	1775	4296	58.3283	113.581	157.372	3	1.38888	-1.13243	-0.413459
VI066931	incanum18	incanum	27.4333	11.3333	SDN	0	27.9413	2.20467	2022	6919	61.7922	114.388	161.985	3	1.22798	-1.26371	-0.943295
VI066932	incanum19	incanum	27.7167	10.9333	SDN	0	27.6173	2.19233	2208	7053	51.7146	122.333	185.355	3	1.25823	-1.21822	-1.18287
VI066632	incanum2	incanum	28.2917	11.7	SDN	0	27.6747	2.32833	1992	7083	54.7161	98.8558	176.716	3	1.12586	-1.27295	-1.29384
VI066788	incanum3	incanum	35.9167	14.35	SDN	0	27.9153	2.26833	2186	5449	54.9308	342.624	334.726	3	0.581521	-2.38493	-2.71075
VI066789	incanum4	incanum	35.9167	13.3333	SDN	0	26.5333	2.13767	2860	5802	95.5251	641.249	283.563	3	0.019143	-2.74168	-3.16248
VI066790	incanum5	incanum	35.9667	13.3167	SDN	0	26.6727	2.15867	2825	5762	99.3161	636.681	293.306	3	-0.0470257	-2.78917	-3.18358
VI066791	incanum6	incanum	36.1667	13.2667	SDN	0	26.274	2.02367	3081	5263	114.768	614.096	308.936	3	-0.146823	-2.54858	-2.80033
VI066794	incanum7	incanum	36.1333	13.6167	SDN	0	26.6113	2.135	2779	5334	94.9924	644.197	266.279	3	0.104018	-2.65962	-2.96622
VI066795	incanum8	incanum	36.2833	13.6	SDN	0	26.4073	2.05567	2690	4927	112.235	644.499	285.929	3	-0.120215	-2.78839	-2.78138
VI066797	incanum9	incanum	36.1333	13.7833	SDN	0	26.4147	2.12233	2412	5002	96.2702	662.975	314.557	3	-0.0975852	-3.05436	-3.30067
Mean						0	26.7006	2.19049	2279.79	5610.21	82.7017	370.557	249.527	3.10526	0.424168	-1.93477	-2.04622
Max						0	27.9793	2.466	3081	7083	114.768	662.975	334.726	5	1.38888	-0.976264	-0.413459
Min						0	25.4807	2.02367	1771	4224	51.7146	98.8558	157.372	3	-0.146823	-3.05436	-3.30067
Range						0	2.49867	0.442333	1310	2859	63.0536	564.119	177.355	2	1.5357	2.0781	2.88722
VI066766	macrocarpon1	macrocarpon	5.43	7.8006	NGA	7	22.7787	1.79733	3005	5005	108.839	59.4469	177.375	2	0.42697	0.894806	0.734502
VI066621	macrocarpon10	macrocarpon	8.1352	6.0755	NGA	10	25.9527	1.32467	3158	4916	125.21	63.7331	206.346	2	0.978164	0.337679	1.58329
VI066622	macrocarpon11	macrocarpon	7.9271	5.8292	NGA	14	25.8133	1.31233	2899	4697	116.259	61.3459	107.175	2	1.39582	0.700858	2.35755
VI066623	macrocarpon12	macrocarpon	7.8275	5.6251	NGA	16	25.1773	1.33167	3684	4530	117.616	79.9172	83.0569	2	1.38387	1.12703	2.49921
VI066624	macrocarpon13	macrocarpon	7.9167	5.4086	NGA	22	25.1513	1.343	3793	4719	104.271	76.4383	96.0489	2	1.45925	1.21712	2.39093
VI066627	macrocarpon14	macrocarpon	7.8666	5.0728	NGA	28	25.2387	1.46867	3960	4411	94.9336	72.1035	80.8559	2	1.55074	1.44318	2.39591
VI066630	macrocarpon16	macrocarpon	7.0673	5.4112	NGA	20	25.0773	1.45267	4103	4124	96.9228	70.4923	83.0724	2	1.56091	1.39215	2.31081
VI066898	macrocarpon17	macrocarpon	6.9235	4.9095	NGA	32	25.27	2.232	4067	4158	101.505	103.652	111.155	2	0.733311	1.02465	0.998385
VI066589	macrocarpon2	macrocarpon	5.7955	7.5229	NGA	8	23.342	1.588	2664	4739	118.93	51.4744	159.181	2	0.583883	0.843536	1.35656
VI066590	macrocarpon3	macrocarpon	5.6749	7.5076	NGA	8	22.9527	1.628	2692	4804	120.461	50.6496	162.593	2	0.510266	0.880866	1.35059
VI066592	macrocarpon4	macrocarpon	5.6222	6.9258	NGA	9	24.2853	1.40567	2638	4084	132.818	75.3652	177.329	2	0.647864	0.598451	1.79164
VI066595	macrocarpon5	macrocarpon	3.662	7.8682	NGA	7	25.686	1.50967	2272	5919	64.7204	79.6676	108.905	2	1.70824	0.148612	1.09821
VI066596	macrocarpon6	macrocarpon	4.8741	7.5122	NGA	8	23.8973	1.53167	2658	4394	97.1748	87.5038	224.886	1	0.718954	0.461559	0.873555
VI066597	macrocarpon7	macrocarpon	4.9574	7.731	NGA	8	23.432	1.66967	3015	5062	110.215	71.5419	170.552	2	0.640955	0.767431	1.00005
VI066598	macrocarpon8	macrocarpon	5.2511	7.7683	NGA	8	22.7267	1.73033	2916	5023	116.134	54.7715	154.81	2	0.478116	0.993098	1.09903
VI066601	macrocarpon9	macrocarpon	4.2707	8.0735	NGA	8	24.614	1.63667	2310	5964	61.7968	79.8909	142.524	2	1.38194	0.287749	0.666657
Mean						13.3125	24.4622	1.56012	3114.62	4784.31	105.488	71.1246	140.366	1.9375	1.00995	0.819923	1.53168
Max						32	25.9527	2.232	4103	5964	132.818	103.652	224.886	2	1.70824	1.44318	2.49921
Min						7	22.7267	1.31233	2272	4084	61.7968	50.6496	80.8559	1	0.42697	0.148612	0.666657
Range						25	3.226	0.919667	1831	1880	71.0214	53.0021	144.03	1	1.28127	1.29456	1.83255
VI066899	mauense1	mauense	36.5318	-0.6252	KEN	45	13.9993	2.25133	1934	4318	235.215	248.317	328.014	1	-3.87931	1.95148	0.0124966
VI066900	mauense2	mauense	37.4249	-0.108	KEN	45	9.064	1.62633	3723	4376	319.05	237.698	308.067	1	-4.69006	4.08905	1.68904
Mean						45	11.5317	1.93883	2828.5	4347	277.133	243.007	318.041	1	-4.28468	3.02027	0.850769
Max						45	13.9993	2.25133	3723	4376	319.05	248.317	328.014	1	-3.87931	4.08905	1.68904
Min						45	9.064	1.62633	1934	4318	235.215	237.698	308.067	1	-4.69006	1.95148	0.0124966
Range						0	4.93533	0.625	1789	58	83.8355	10.6187	19.9477	0	0.810756	2.13757	1.67655
VI066902	nigriviolaceum1	nigriviolaceum	35.7188	-0.1361	KEN	35	12.2887	2.21	2121	5460	243.21	188.241	250.617	Admix	-3.67282	2.58931	0.258348
Mean						35	12.2887	2.21	2121	5460	243.21	188.241	250.617	#DIV/0!	-3.67282	2.58931	0.258348
Max						35	12.2887	2.21	2121	5460	243.21	188.241	250.617	0	-3.67282	2.58931	0.258348
Min						35	12.2887	2.21	2121	5460	243.21	188.241	250.617	0	-3.67282	2.58931	0.258348
Range						0	0	0	0	0	0	0	0	0	0	0	0
VI066903	phoxocarpum1	phoxocarpum	37.8634	-0.241	KEN	1	22.9813	2.60467	2916	3987	193.312	170.562	205.886	4	-1.24652	-0.164497	-0.684543
Mean						1	22.9813	2.60467	2916	3987	193.312	170.562	205.886	4	-1.24652	-0.164497	-0.684543
Max						1	22.9813	2.60467	2916	3987	193.312	170.562	205.886	4	-1.24652	-0.164497	-0.684543
Min						1	22.9813	2.60467	2916	3987	193.312	170.562	205.886	4	-1.24652	-0.164497	-0.684543
Range						0	0	0	0	0	0	0	0	0	0	0	0
VI066904	setaceum1	setaceum	36.7894	-2.7894	KEN	1	22.2513	3.08733	1818	5304	89.093	196.657	150.656	Admix	-0.490566	-0.589517	-2.27659
VI066905	setaceum2	setaceum	37.3548	-2.0244	KEN	1	21.4453	3.08367	1321	5569	108.299	195.204	161.445	Admix	-1.01572	-0.547841	-2.33487
Mean						1	21.8483	3.0855	1569.5	5436.5	98.6959	195.931	156.05	#DIV/0!	-0.753144	-0.568679	-2.30573
Max						1	22.2513	3.08733	1818	5569	108.299	196.657	161.445	0	-0.490566	-0.547841	-2.27659
Min						1	21.4453	3.08367	1321	5304	89.093	195.204	150.656	0	-1.01572	-0.589517	-2.33487
Range						0	0.806	0.00366664	497	265	19.2057	1.45311	10.7898	0	0.525156	0.0416754	0.0582826
VI066854	sp1	sp	28.2411	11.7333	SDN	0	27.6093	2.314	2043	7574	55.4376	103.689	188.326	3	1.07173	-1.31502	-1.43616
VI066870	sp2	sp	31.1667	11.5	SDN	0	26.2633	2.25233	1752	6471	88.5628	155.685	220.335	1	0.371085	-1.27799	-1.32962
VI066873	sp3	sp	28.8519	11.2397	SDN	0	27.048	2.30167	2152	7263	61.0646	160.293	270.772	5	0.617823	-1.56317	-2.05495
VI066901	sp4	sp	34.3333	12.05	SDN	0	26.7407	2.202	2210	4329	79.1418	393.469	242.425	1	0.53315	-1.98807	-1.91437
Mean						0	26.9153	2.2675	2039.25	6409.25	71.0517	203.284	230.465	2.5	0.648446	-1.53606	-1.68377
Max						0	27.6093	2.314	2210	7574	88.5628	393.469	270.772	5	1.07173	-1.27799	-1.32962
Min						0	26.2633	2.202	1752	4329	55.4376	103.689	188.326	1	0.371085	-1.98807	-2.05495
Range						0	1.346	0.112	458	3245	33.1252	289.78	82.4465	4	0.700641	0.710079	0.725326

## Sheet: Table S8
Species	Clade	Group	n	avg. RDA1	max. RDA1	min. RDA1	Range RDA1	avg. RDA2	max. RDA2	min. RDA2	Range RDA2	avg. RDA3	max. RDA3	min. RDA3	Range RDA3
S. aculeastrum	Aculeastrum	4	1	-2.8143	-2.8143	-2.8143	0	2.954	2.954	2.954	0	0.301194	0.301194	0.301194	0
S. aculeatissimum	Acanthophora	Admix	2	-2.51123	-1.24652	-3.77594	2.52942	0.71643	1.59736	-0.164497	1.76185	-0.727417	-0.684543	-0.77029	0.0857469
S. aethiopicum	Anguivi	1	4	-1.46974	-0.230373	-2.19812	1.96775	0.6105	1.20626	-0.233348	1.43961	-0.0301629	0.674909	-1.0754	1.75031
S. anguivi	Anguivi	1,2	16	-0.976381	0.795205	-4.27356	5.06876	0.591873	2.4208	-1.72393	4.14473	0.432389	3.25405	-1.59281	4.84686
S. anomalum *	Gigantium	1	22	1.01647	1.65533	-0.864258	2.51958	0.987812	2.35318	0.109569	2.24361	1.4859	2.5081	-0.214352	2.72245
S. arundo	Arundo	Admix	1	-2.16221	-2.16221	-2.16221	0	0.149431	0.149431	0.149431	0	-0.921691	-0.921691	-0.921691	0
S. campylacanthum	Melongena	5	13	-1.02449	-0.638166	-1.3397	0.701534	0.209927	0.719774	-1.21139	1.93117	0.248123	0.497541	-0.72744	1.22498
S. cerasiferum	Melongena	4, 5	26	0.177252	1.63209	-1.1521	2.78419	-0.519797	2.40835	-2.00686	4.4152	-1.02111	2.37758	-2.53322	4.91081
S. coagulans	Coagulans	Admix	6	0.421346	1.1427	-0.117255	1.25996	-2.00597	-1.28236	-2.86596	1.58361	-2.22398	-0.973356	-2.88075	1.90739
S. dasyanthum	Anguivi	2	2	0.384609	0.50889	-0.318164	0.827055	-0.584137	-0.690176	-1.01771	0.327534	-0.743739	1.68805	0.834077	0.853977
S. dasyphyllum	Anguivi	3	15	0.13893	1.53847	-4.27356	5.81203	0.568642	1.42135	-1.72393	3.14527	1.48337	3.25405	-1.37603	4.63008
S. incanum	Melongena	2	19	0.424168	1.38888	-0.146823	1.5357	-1.93477	-0.976264	-3.05436	2.0781	-2.04622	-0.413459	-3.30067	2.88722
S. macrocarpon*	Anguivi	1	16	1.00995	1.70824	0.42697	1.28127	0.819923	1.44318	0.148612	1.29456	1.53168	2.49921	0.666657	1.83255
S. mauense	Anguivi	Admix	2	-4.28468	-3.87931	-4.69006	0.810756	3.02027	4.08905	1.95148	2.13757	0.850769	1.68904	0.0124966	1.67655
S. nigriviolacuem	Anguivi	4	1	-3.67282	-3.67282	-3.67282	0	2.58931	2.58931	2.58931	0	0.258348	0.258348	0.258348	0
S. phoxocarpum	Aculeastrum	Admix	1	-1.24652	-1.24652	-1.24652	0	-0.164497	-0.164497	-0.164497	0	-0.684543	-0.684543	-0.684543	0
S. setaceum	Anguivi	1	2	-0.753144	-0.490566	-1.01572	0.525156	-0.568679	-0.547841	-0.589517	0.0416754	-2.30573	-2.27659	-2.33487	0.0582826

## Sheet: Table S9
SNP	SNP_ID	Chromosome	Position	AF	NS	DP	VARIANT	Gene/ Protein	Gene/ Protein	Function
2296:16:+	Chr0_2420258	0	2420258	0.154	234	170	A/G	Similar to XERICO: Probable E3 ubiquitin-protein ligase XERICO (Arabidopsis thaliana OX%3D3702)	XERICO	Response to osmotic stress; response to salt stress; Function on abscisic acid homeostasis at post-translational level, probably through ubiquitin/proteasome-dependent substrate-specific degradation.
2296:151:+	Chr0_2420393	0	2420393	0.157	235	169	C/T	Similar to XERICO: Probable E3 ubiquitin-protein ligase XERICO (Arabidopsis thaliana OX%3D3702)	XERICO	Response to osmotic stress; response to salt stress; Function on abscisic acid homeostasis at post-translational level, probably through ubiquitin/proteasome-dependent substrate-specific degradation.
26273:247:+	Chr0_35225179	0	35225179	0.062	274	562	A/G	Similar to AtMg01280: Uncharacterized mitochondrial protein AtMg01280 (Arabidopsis thaliana OX%3D3702);	AtMg01280	involved in ATP synthesis coupled electron transport
27153:86:+	Chr0_37142760	0	37142760	0.116	279	338	C/T	Protein of unknown function	Protein of unknown function	Protein of unknown function
25635:76:+	Chr0_33926443	0	33926443	0.127	283	372	C/T	Protein of unknown function	Protein of unknown function	Protein of unknown function
2362:199:-	Chr0_2438536	0	2438536	0.457	242	154	GA	Similar to GIP1: GBF-interacting protein 1 (Arabidopsis thaliana OX%3D3702);Ontology_term	GIP1	Positive regulation of DNA binding; Plant specific protein that enhances G-box-binding factor (GBF) DNA binding activity.
45310:64:+	Chr1_1471456	1	1471456	0.202	248	171	A/G	Similar to CLPX2: CLP protease regulatory subunit CLPX2,mitochondrial (Arabidopsis thaliana OX%3702);Ontology_term=GO:0005524,GO:0006457,GO:0016887,GO:0051082;	CLPX2	Proteolysis involved in protein catabolic process
45310:183:+	Chr1_1471575	1	1471575	0.049	245	132	G/A	Similar to CLPX2: CLP protease regulatory subunit CLPX2,mitochondrial (Arabidopsis thaliana OX%3702);Ontology_term=GO:0005524,GO:0006457,GO:0016887,GO:0051082;	CLPX2	Involved in proteolysis involved in protein catabolic process
54469:37:+	Chr1_3416434	1	3416434	0.136	279	213	C/A	Similar to UBC23: Probable ubiquitin-conjugating enzyme E2 23 (Arabidopsis thaliana OX%3702);	UBC23	Protein ubiquitination
54469:87:+	Chr1_3416484	1	3416484	0.136	279	212	C/G	Similar to UBC23: Probable ubiquitin-conjugating enzyme E2 23 (Arabidopsis thaliana OX%3702);	UBC23	Protein ubiquitination
67199:224:+	Chr1_6312530	1	6312530	0.164	232	150	A/T	Similar to PAB8: Polyadenylate-binding protein 8 (Arabidopsis thaliana OX%3702);Ontology_term=GO:0003676,GO:0003723;	PAB8	Central component of stress responses that interacts with poly(A)-binding proteins. Negative regulator of abscisic acid (ABA) responses, including resistance to drought and freezing as well as stomatal closure regulation.
75880:186:-	Chr1_8256742	1	8256742	0.151	239	177	G/A	Similar to TULP8: Tubby-like F-box protein 8 (Oryza sativa subsp. japonica OX%39947);Ontology_term=GO:0005515;	TULP8	Characterization of Arabidopsis Tubby-like proteins and redundant function of AtTLP3 and AtTLP9 in plant response to ABA and osmotic stress.
79199:211:-	Chr1_9302370	1	9302370	0.188	240	186	C/T	Similar to R1A: Late blight resistance protein R1-A (Solanum demissum OX%50514);Ontology_term=GO:0043531;	R1A	Confers resistance to late blight (Phytophthora infestans) races carrying the avirulence gene Avr1. Resistance proteins guard the plant against pathogens that contain an appropriate avirulence protein via an indirect interaction with this avirulence protein. That triggers a defense system including the hypersensitive response, which restricts the pathogen growth.
79199:157:-	Chr1_9302424	1	9302424	0.201	239	187	G/C	Similar to R1A: Late blight resistance protein R1-A (Solanum demissum OX%50514);Ontology_term=GO:0043531;	R1A	Plant-type hypersensitivity response; Confers resistance to late blight (Phytophthora infestans) races carrying the avirulence gene Avr1
79199:92:-	Chr1_9302489	1	9302489	0.192	239	189	A/T	Similar to R1A: Late blight resistance protein R1-A (Solanum demissum OX%50514);Ontology_term=GO:0043531;	R1A	Plant-type hypersensitivity response; Confers resistance to late blight (Phytophthora infestans) races carrying the avirulence gene Avr2
83910:59:+	Chr1_10479506	1	10479506	0.162	241	155	G/C	Similar to ARF: ADP-ribosylation factor 2 (Oryza sativa subsp. japonica OX%39947);Ontology_term=GO:0005525;	ARF	Involved in intracellular protein transport
86470:13:+	Chr1_11131138	1	11131138	0.041	245	149	C/T	Similar to GAF1: Zinc finger protein GAI-ASSOCIATED FACTOR 1 (Arabidopsis thaliana OX%3702);	GAF1	Required for female gametophyte development and male competence
99605:162:+	Chr1_14093103	1	14093103	0.157	229	152	C/G	Similar to TSS: Protein TSS (Arabidopsis thaliana OX%3702);Ontology_term=GO:0005515;	TSS	Negatively regulates meristematic tissue proliferation by integrating developmental signals with carbon source availability.
109979:17:+	Chr1_16698414	1	16698414	0.081	235	157	A/G	Similar to SBT4.14: Subtilisin-like protease SBT4.14 (Arabidopsis thaliana OX%3702);Ontology_term=GO:0004252,GO:0006508,GO:0008236;	SBT4.14	Proteolysis
115563:71:+	Chr1_18217675	1	18217675	0.14	242	193	A/C	Similar to NUP62: Nuclear pore complex protein NUP62 (Arabidopsis thaliana OX%3702);Ontology_term=GO:0005643,GO:0017056;	NUP62	mRNA transport
127191:85:-	Chr1_21483949	1	21483949	0.039	231	168	T/C	Similar to CALS2: Callose synthase 2 (Arabidopsis thaliana OX%3702);Ontology_term=GO:0000148,GO:0003843,GO:0006075,GO:0016020;	CALS2	Involved in callose synthesis at the forming cell plate during cytokinesis. During plant growth and development, callose is found as a transitory component of the cell plate in dividing cells, is a major component of pollen mother cell walls and pollen tubes, and is found as a structural component of plasmodesmatal canals (By similarity).
127986:20:+	Chr1_21727588	1	21727588	0.465	216	207	G/A	Similar to Os02g0194200: Zinc finger CCCH domain-containing protein 14 (Oryza sativa subsp. japonica OX%39947);Ontology_term=GO:0003676,GO:0003723,GO:0046872;	Os02g0194200	Involved in DNA binding, metal ion binding and mRNA binding
127986:78:+	Chr1_21727646	1	21727646	0.037	216	206	C/G	Similar to Os02g0194200: Zinc finger CCCH domain-containing protein 14 (Oryza sativa subsp. japonica OX%39947);Ontology_term=GO:0003676,GO:0003723,GO:0046872;	Os02g0194200	Regulation of gene expression
127986:133:+	Chr1_21727701	1	21727701	0.102	216	205	G/A	Similar to Os02g0194200: Zinc finger CCCH domain-containing protein 14 (Oryza sativa subsp. japonica OX%39947);Ontology_term=GO:0003676,GO:0003723,GO:0046872;	Os02g0194200	Regulation of gene expression
131753:1:-	Chr1_22881154	1	22881154	0.113	239	233	A/T	Similar to sbt3: Subtilisin-like protease SBT3 (Solanum lycopersicum OX%4081);Ontology_term=GO:0004252,GO:0006508,GO:0008236;	sbt3	Involved in resistance against insects partly by regulating expression of systemic wound response genes and possibly by its post-ingestive activity in the insect gut. Apart from the role in defense, may be involved in regulation of pectin methylesterases (PMEs) activity and pectin methylesterification of the cell wall (PubMed:27259555).
156213:27:+	Chr1_34363091	1	34363091	0.306	247	218	C/T	Similar to GOT1: Vesicle transport protein GOT1 (Arabidopsis thaliana OX%3D3702)Ontology_term=GO:0016192;	GOT1	endoplasmic reticulum to Golgi vesicle-mediated transport
175707:107:+	Chr1_51220311	1	51220311	0.166	235	162	T/G	Similar to ycf2-A: Protein Ycf2 (Morus indica OX%3D248361);Ontology_term=GO:0005524,GO:0009579,GO:0015979,GO:0016021,GO:0016887;	ycf2-A	Probable ATPase of unknown function. Its presence in a non-photosynthetic plant (Epifagus virginiana) and experiments in tobacco indicate that it has an essential function which is probably not related to photosynthesis.
180955:122:-	Chr1_57099920	1	57099920	0.068	244	240	C/G	Similar to RH40: DEAD-box ATP-dependent RNA helicase 40 (Arabidopsis thaliana OX%3702);Ontology_term=GO:0003676,GO:0004386,GO:0005515,GO:0005524;	RH40	ATP-dependent RNA helicase involved nonsense-mediated mRNA decay and ribosome biogenesis through rRNA processing.
224364:27:+	Chr1_101070632	1	101070632	0.135	266	179	G/A	Similar to SUD1: Probable E3 ubiquitin ligase SUD1 (Arabidopsis thaliana OX%3702);Ontology_term=GO:0008270;	SUD1	Response to water deprivition ; cuticle development; cutin biosynthetic process; wax biosynthetic process
238442:179:+	Chr1_110119396	1	110119396	0.498	263	144	A/G	Similar to TCP7: Transcription factor TCP7 (Arabidopsis thaliana OX%3702);Ontology_term=GO:0003700;	TCP7	Positive regulation of long_day photoperiodism, flowering
47926:248:-	Chr1_2151823	1	2151823	0.14	250	152	G/A	Protein of unknown function	Protein of unknown function	Protein of unknown function
47918:142:+	Chr1_2151961	1	2151961	0.477	237	153	G/T	Protein of unknown function	Protein of unknown function	Protein of unknown function
49578:74:-	Chr1_2425593	1	2425593	0.038	239	168	GA	Similar to At3g02760: Histidine--tRNA ligase,cytoplasmic (Arabidopsis thaliana OX%3702);Ontology_term	At3g02760	histidyl-tRNA aminoacylation
83400:18:-	Chr1_10381931	1	10381931	0.235	255	190	CG	Similar to INVA: Alkaline/neutral invertase A,mitochondrial (Arabidopsis thaliana OX%3702);Ontology_term	INVA	response to hydrogen peroxide; root development
85413:133:+	Chr1_10851713	1	10851713	0.139	238	198	TA	Similar to BIP5: Luminal-binding protein 5 (Nicotiana tabacum OX%4097);	BIP5	heat shock protein binding
92451:153:-	Chr1_12399693	1	12399693	0.09	221	145	GC	None	None	None
92451:95:-	Chr1_12399751	1	12399751	0.127	221	145	AG	None	None	None
98299:195:+	Chr1_13748407	1	13748407	0.126	270	174	CT	Similar to KEG: E3 ubiquitin-protein ligase KEG (Arabidopsis thaliana OX%3702);Ontology_term	KEG	developmental growth; response to abscisic acid; protein ubiquitination; defence response
106247:5:+	Chr1_15948056	1	15948056	0.162	247	159	AC	Similar to DGD2: Digalactosyldiacylglycerol synthase 2,chloroplastic (Lotus japonicus OX%34305);	DGD2	nodulation
122467:7:+	Chr1_20271994	1	20271994	0.412	250	208	GA	Similar to JHS1: DNA replication ATP-dependent helicase/nuclease JHS1 (Arabidopsis thaliana OX%3702);Ontology_term	JHS1	Key enzyme involved in DNA replication and damage repair, shoot apical meristem (SAM) maintenance, and developmen
122467:90:+	Chr1_20272077	1	20272077	0.136	250	203	CA	Similar to JHS1: DNA replication ATP-dependent helicase/nuclease JHS1 (Arabidopsis thaliana OX%3702);Ontology_term	JHS1	Key enzyme involved in DNA replication and damage repair, shoot apical meristem (SAM) maintenance, and developmen
124313:180:+	Chr1_20813948	1	20813948	0.093	237	188	TC	Similar to At5g35930: Putative acyl-activating enzyme 19 (Arabidopsis thaliana OX%3702);Ontology_term	At5g35930	ligase activity
127811:79:-	Chr1_21694119	1	21694119	0.036	224	241	AG	Similar to HAT14: Homeobox-leucine zipper protein HAT14 (Arabidopsis thaliana OX%3702);	HAT14	transcription cis-regulatory region binding
128631:71:+	Chr1_21931985	1	21931985	0.179	273	164	CT	Similar to NRPA2: DNA-directed RNA polymerase I subunit 2 (Arabidopsis thaliana OX%3702);Ontology_term	NRPA2	DNA-templated transcription
147501:148:+	Chr1_28965489	1	28965489	0.242	256	201	CT	Similar to NPK1: Mitogen-activated protein kinase kinase kinase NPK1 (Nicotiana tabacum OX%4097);Ontology_term	NPK1	defense response; phosphorylation
162067:156:-	Chr1_38799042	1	38799042	0.036	238	179	CA	Similar to At4g14096: F-box/LRR-repeat protein At4g14096 (Arabidopsis thaliana OX%3D3702);Ontology_term	At4g14096
208104:125:+	Chr1_85486985	1	85486985	0.127	268	176	TC	None	None	None
221785:132:+	Chr1_98933349	1	98933349	0.15	244	161	AC	Similar to ALA3: Phospholipid-transporting ATPase 3 (Arabidopsis thaliana OX%3702);Ontology_term	ALA3	root/ shoot development; defence response
46097:73:+	Chr1_1654884	1	1654884	0.207	237	232	G/A	Similar to CLC-C: Chloride channel protein CLC-c (Arabidopsis thaliana OX%3702)	CLC-C	voltage-gated chloride channel activity
76964:109:+	Chr1_8570378	1	8570378	0.077	248	154	C/T	Similar to At2g26730: Probable inactive receptor kinase At2g26730 (Arabidopsis thaliana OX%3702)	At2g26730	protein kinase activity
87022:265:-	Chr1_11269601	1	11269601	0.035	227	163	A/T	Protein of unknown function	Protein of unknown function	Protein of unknown function
87022:94:-	Chr1_11269772	1	11269772	0.035	229	204	C/T	Protein of unknown function	Protein of unknown function	Protein of unknown function
124600:143:-	Chr1_20857968	1	20857968	0.395	237	157	T/C	Similar to ELI1: Pentatricopeptide repeat-containing protein ELI1,chloroplastic (Arabidopsis thaliana OX%3702)	ELI1	chloroplast RNA modification; mRNA processing
269668:101:-	Chr2_20045410	2	20045410	0.155	238	151	G/A	Similar to ETL1: Protein CHROMATIN REMODELING 19 (Arabidopsis thaliana OX%3702);Ontology_term=GO:0005524;	ETL1	Induction by the mutagens rose Bengal (RB) and methyl methane sulfonate (MMS) is enhanced in progeny of Chernobyl plants exposed to ionizing radiation thus leading to a higher resistance to DNA damages.
319185:108:-	Chr2_57632045	2	57632045	0.204	230	251	T/C	Similar to CDF2: Cyclic dof factor 2 (Arabidopsis thaliana OX%3702);Ontology_term=GO:0003677,GO:0006355;	CDF2	Regulates a photoperiodic flowering response.
319183:194:+	Chr2_57632097	2	57632097	0.147	232	155	C/A	Similar to PYRC: Dihydroorotase,mitochondrial (Oryza sativa subsp. japonica OX%39947);Ontology_term=GO:0004151,GO:0016787,GO:0016812,GO:0019856;	PYRC	de novo pyrimidine nucleobase biosynthetic process
350802:77:+	Chr2_66470803	2	66470803	0.143	244	171	A/C	Similar to DSK2B: Ubiquitin domain-containing protein DSK2b (Arabidopsis thaliana OX%3702);Ontology_term=GO:0005515;	DSK2B	Binds and presumably selects ubiquitin-conjugates for destruction
354420:190:-	Chr2_67252167	2	67252167	0.165	218	201	C/T	Similar to MTERF6: Transcription termination factor MTERF6,chloroplastic/mitochondrial (Arabidopsis thaliana OX%3702);Ontology_term=GO:0003690,GO:0006355;	MTERF6	Transcription termination factor essential for chloroplast development.
354546:135:-	Chr2_67276104	2	67276104	0.144	232	243	G/T	Similar to RROP1: Apyrase (Solanum tuberosum OX%4113);Ontology_term=GO:0016787;	RROP1	Nucleoside diphosphate catabolic process
354546:9:-	Chr2_67276230	2	67276230	0.139	233	246	G/A	Similar to RROP1: Apyrase (Solanum tuberosum OX%4113);Ontology_term=GO:0016787;	RROP1	Nucleoside diphosphate catabolic process
401281:52:+	Chr2_77786083	2	77786083	0.13	239	173	C/T	Similar to VPY: Protein VAPYRIN (Medicago truncatula OX%3880);Ontology_term=GO:0005515;	VPY	Essential for infection by symbiotic nitrogen-fixing rhizobial bacteria (e.g. Sinorhizobium meliloti) leading to the formation of root nodule
355633:160:-	Chr2_67500728	2	67500728	0.171	228	165	G/A	Protein of unknown function	Protein of unknown function	Protein of unknown function
355986:124:-	Chr2_67586728	2	67586728	0.057	256	188	G/T	Protein of unknown function	Protein of unknown function	Protein of unknown function
383675:235:-	Chr2_74027782	2	74027782	0.444	232	144	A/T	Protein of unknown function	Protein of unknown function	Protein of unknown function
383947:42:+	Chr2_74100625	2	74100625	0.132	234	151	T/A	Protein of unknown function	Protein of unknown function	Protein of unknown function
255192:61:+	Chr2_4380263	2	4380263	0.152	237	170	AC	Similar to At4g27290: G-type lectin S-receptor-like serine/threonine-protein kinase At4g27290 (Arabidopsis thaliana OX%3702);Ontology_term	At4g27290	phosphorylation
255192:111:+	Chr2_4380313	2	4380313	0.155	238	169	CA	Similar to At4g27290: G-type lectin S-receptor-like serine/threonine-protein kinase At4g27290 (Arabidopsis thaliana OX%3702);Ontology_term	At4g27290	phosphorylation
285552:7:+	Chr2_36416733	2	36416733	0.481	235	208	CA	Similar to CLMP1: Protein CLMP1 (Arabidopsis thaliana OX%3702);Ontology_term	CLMP1	mRNA binding' contributes to polar growth of root hairs
302399:46:+	Chr2_49215998	2	49215998	0.498	230	177	AG	None	None	None
342034:119:+	Chr2_64135035	2	64135035	0.144	257	146	GA	Similar to MED16: Mediator of RNA polymerase II transcription subunit 16 (Arabidopsis thaliana OX%3702);Ontology_term	MED16	response to osmotic stress; root hair development; regulation of cell wall pectin metabolic process.
361101:49:+	Chr2_68746973	2	68746973	0.054	259	148	TC	Similar to PIP2-7: Aquaporin PIP2-7 (Arabidopsis thaliana OX%3702);Ontology_term	PIP2-7	Water channel activity; may be involved in osmoregulation in plants under high osmotic stress, such as a high salt condition.
364394:92:+	Chr2_69545362	2	69545362	0.246	203	173	GA	None	None	None
377701:172:-	Chr2_72744261	2	72744261	0.211	247	217	CT	Similar to CKA1: Casein kinase II subunit alpha-1 (Arabidopsis thaliana OX%3702);Ontology_term	CKA1	regulation of circadian rhythm; phosphorylation
400241:70:+	Chr2_77631114	2	77631114	0.328	276	174	CT	Similar to NFD4: Protein NUCLEAR FUSION DEFECTIVE 4 (Arabidopsis thaliana OX%3702);	NFD4	response to salt stress
357249:25:+	Chr2_67878080	2	67878080	0.069	274	187	TC	Similar to PSY1: Bifunctional 15-cis-phytoene synthase,chromoplastic (Capsicum annuum OX%4072);Ontology_term	PSY1	chloroplast organization; regulation of cell population proliferation
357249:85:+	#NAME?	2	67878140	0.073	274	185	GC	Similar to PSY1: Bifunctional 15-cis-phytoene synthase,chromoplastic (Capsicum annuum OX%4072);Ontology_term	PSY1	chloroplast organization; regulation of cell population proliferation
361101:114:+	Chr2_68747038	2	68747038	0.232	259	148	CT	Similar to MCA1: Protein MID1-COMPLEMENTING ACTIVITY 1 (Arabidopsis thaliana OX%3702);Ontology_term	MCA1	positive regulation of programmed cell death; defence response
361101:201:+	Chr2_68747125	2	68747125	0.046	259	148	CT	Similar to MCA1: Protein MID1-COMPLEMENTING ACTIVITY 1 (Arabidopsis thaliana OX%3702);Ontology_term	MCA1	positive regulation of programmed cell death; defence response
271496:36:+	Chr2_22162094	2	22162094	0.052	231	171	T/C	None	None	None
271496:108:+	Chr2_22162166	2	22162166	0.134	231	171	T/C	None	None	None
271496:206:+	Chr2_22162264	2	22162264	0.209	230	160	G/A	None	None	None
347051:41:+	Chr2_65510968	2	65510968	0.083	253	262	T/C	Protein of unknown function	Protein of unknown function	Protein of unknown function
417266:91:+	Chr3_6357844	3	6357844	0.129	255	160	A/T	Similar to SBT1.7: Subtilisin-like protease SBT1.7 (Arabidopsis thaliana OX%3702);Ontology_term=GO:0004252,GO:0006508,GO:0008236;	SBT1.7	Proteolysis; seedcoat development
417718:217:-	Chr3_6567744	3	6567744	0.132	273	169	G/A	Similar to FH6: Formin-like protein 6 (Arabidopsis thaliana OX%3702);	FH6	Might be involved in the organization and polarity of the actin cytoskeleton.
435889:21:-	Chr3_22768814	3	22768814	0.098	245	158	A/C	Similar to Os01g0905400: B3 domain-containing protein Os01g0905400 (Oryza sativa subsp. japonica OX%3D39947);Ontology_term=GO:0003677;	Os01g0905400	DNA binding
440277:173:-	Chr3_28000178	3	28000178	0.155	233	269	C/T	Similar to TOP3A: DNA topoisomerase 3-alpha (Arabidopsis thaliana OX%3702);Ontology_term=GO:0003677,GO:0003916,GO:0003917,GO:0005694,GO:0006265;	TOP3A	Meiotic cell cycle; DNA repair
460355:121:+	Chr3_49270498	3	49270498	0.441	282	334	A/C	Similar to At3g24360: 3-hydroxyisobutyryl-CoA hydrolase-like protein 4%2C mitochondrial (Arabidopsis thaliana OX%3D3702);Ontology_term=GO:0003860;	At3g24360	Involved in viline catabolic process
484336:49:-	Chr3_70109310	3	70109310	0.051	197	144	A/T	Similar to At3g06530: Uncharacterized protein At3g06530 (Arabidopsis thaliana OX%3702);	At3g06530	Positive regulation of transcription by RNA polymerase
498157:34:-	Chr3_78561159	3	78561159	0.156	243	178	A/G	Similar to HSFB2A: Heat stress transcription factor B-2a (Arabidopsis thaliana OX%3702);Ontology_term=GO:0003700,GO:0006355,GO:0043565;	HSFB2A	Transcriptional regulator that specifically binds DNA sequence 5'-AGAAnnTTCT-3' known as heat shock promoter elements (HSE)
512235:234:+	Chr3_83583470	3	83583470	0.155	239	169	G/T	Similar to At3g49470: Nascent polypeptide-associated complex subunit alpha-like protein 2 (Arabidopsis thaliana OX%3702);Ontology_term=GO:0005854;	At3g49470	May promote appropriate targeting of ribosome-nascent polypeptide complexes.
530189:186:+	Chr3_88401957	3	88401957	0.127	237	143	A/G	Similar to IGPS: Indole-3-glycerol phosphate synthase,chloroplastic (Arabidopsis thaliana OX%3702);Ontology_term=GO:0003824,GO:0004425,GO:0006568;	IGPS	Glutamine metabolic process
540271:13:+	Chr3_90763050	3	90763050	0.112	258	236	T/A	Similar to OFUT13: O-fucosyltransferase 13 (Arabidopsis thaliana OX%3702);	OFUT13	Glycan metabolism
541629:169:-	Chr3_91061805	3	91061805	0.074	238	217	A/G	Similar to NDC1: Alternative NAD(P)H-ubiquinone oxidoreductase C1%2C chloroplastic/mitochondrial (Arabidopsis thaliana OX%3D3702);Ontology_term=GO:0016491,GO:0055114;	NDC1	enables NAD(P)H dehydrogenase activity
555951:26:+	Chr3_94273168	3	94273168	0.145	269	161	G/A	Similar to HRD3A: ERAD-associated E3 ubiquitin-protein ligase component HRD3A (Arabidopsis thaliana OX%3702);Ontology_term=GO:0005515;	HRD3A	Hyperosmotic salinity response. Functions as an ERAD substrate-recruiting factor that recognizes misfolded proteins for the HRD1 E3 ubiquitin ligase complex.
555951:194:+	Chr3_94273336	3	94273336	0.157	268	159	G/T	Similar to HRD3A: ERAD-associated E3 ubiquitin-protein ligase component HRD3A (Arabidopsis thaliana OX%3702);Ontology_term=GO:0005515;	HRD3A	Hyperosmotic salinity response
557139:193:+	Chr3_94518978	3	94518978	0.142	268	230	G/A	Similar to CCT4: T-complex protein 1 subunit delta (Arabidopsis thaliana OX%3702);Ontology_term=GO:0005524,GO:0006457,GO:0051082;	CCT4	Molecular chaperone; assists the folding of proteins upon ATP hydrolysis. Known to play a role, in vitro, in the folding of actin and tubulin.
557348:86:-	Chr3_94556384	3	94556384	0.145	234	174	G/A	Similar to EF1A: Elongation factor 1-alpha (Zea mays OX%4577);Ontology_term=GO:0003924,GO:0005525;	EF1A	This protein promotes the GTP-dependent binding of aminoacyl-tRNA to the A-site of ribosomes during protein biosynthesis.
558740:237:-	Chr3_94816880	3	94816880	0.095	243	146	C/T	Similar to EF1: Elongation factor 1-alpha (Manihot esculenta OX%3983);Ontology_term=GO:0003924,GO:0005525;	EF1	This protein promotes the GTP-dependent binding of aminoacyl-tRNA to the A-site of ribosomes during protein biosynthesis.
561609:206:+	Chr3_95463666	3	95463666	0.049	268	168	G/C	Similar to PWP2: Periodic tryptophan protein 2 (Arabidopsis thaliana OX%3702);Ontology_term=GO:0003824,GO:0005515,GO:0042819,GO:0042823;	PWP2	Response to sucrose; regulation of stomatal movement
571414:53:+	Chr3_97688310	3	97688310	0.137	241	154	T/A	Similar to NSP1: Protein NODULATION SIGNALING PATHWAY 1 (Medicago truncatula OX%3880);	NSP1	Acts downstream of calcium spiking
573955:113:+	Chr3_98236233	3	98236233	0.123	260	154	G/A	Similar to CML31: Probable calcium-binding protein CML31 (Oryza sativa subsp. japonica OX%3D39947);Ontology_term=GO:0005509;	CML31	Potential calcium sensor
410947:76:+	Chr3_2999750	3	2999750	0.131	260	160	AT	Similar to At3g51120: Zinc finger CCCH domain-containing protein 44 (Arabidopsis thaliana OX%3702);Ontology_term	At3g51120	DNA binding
417497:226:-	Chr3_6508250	3	6508250	0.405	248	175	CT	Similar to NPY2: BTB/POZ domain-containing protein NPY2 (Arabidopsis thaliana OX%3702);Ontology_term	NPY2	protein ubiquitination
517740:135:+	Chr3_84924053	3	84924053	0.167	233	195	TC	Similar to At3g17800: UV-B-induced protein At3g17800,chloroplastic (Arabidopsis thaliana OX%3702);	At3g17800	Response to wounding, ozone and UV-B
517740:190:+	Chr3_84924108	3	84924108	0.073	234	176	TA	Similar to At3g17800: UV-B-induced protein At3g17800,chloroplastic (Arabidopsis thaliana OX%3702);	At3g17800	Response to wounding, ozone and UV-B
520076:115:+	Chr3_85640569	3	85640569	0.347	239	143	TC	None	None	None
520076:185:+	Chr3_85640639	3	85640639	0.421	240	144	AG	None	None	None
539234:254:-	Chr3_90550225	3	90550225	0.042	240	144	AT	Similar to EREX: PX domain-containing protein EREX (Arabidopsis thaliana OX%3702);Ontology_term	EREX	protein transport
560853:188:+	Chr3_95317566	3	95317566	0.474	251	146	AC	Similar to At1g15680: Putative F-box/kelch-repeat protein At1g15680 (Arabidopsis thaliana OX%3702);Ontology_term	At1g15680
571107:180:+	Chr3_97608732	3	97608732	0.038	234	232	CG	Protein of unknown function	Protein of unknown function	Protein of unknown function
417263:127:+	Chr3_6357685	3	6357685	0.161	248	165	C/T	Similar to SBT1.7: Subtilisin-like protease SBT1.7 (Arabidopsis thaliana OX%3702)	SBT1.7	seed coat development; proteolysis
549916:136:-	Chr3_92926522	3	92926522	0.423	162	199	G/A	None	None	None
562864:43:-	Chr3_95741710	3	95741710	0.126	273	308	A/G	None	None	None
575767:63:-	Chr4_167267	4	167267	0.217	240	164	A/G	Similar to WRKY34: Probable WRKY transcription factor 34 (Arabidopsis thaliana OX%3D3702);Ontology_term=GO:0003700,GO:0006355,GO:0043565;	WRKY34	Response to cold; pollen development and germination
580901:56:+	Chr4_1723650	4	1723650	0.157	242	166	A/C	Similar to UKL4: Uridine kinase-like protein 4 (Arabidopsis thaliana OX%3D3702);Ontology_term=GO:0005524,GO:0009116,GO:0016301;	UKL4	Involved in the pyrimidine salvage pathway.
585332:140:+	Chr4_2885855	4	2885855	0.109	243	179	C/T	Similar to ZFP1: Probable E3 ubiquitin-protein ligase ZFP1 (Oryza sativa subsp. japonica OX%3D39947);	ZFP1	Probable E3 ubiquitin-protein ligase.
585332:194:+	Chr4_2885909	4	2885909	0.102	244	140	T/A	Similar to ZFP1: Probable E3 ubiquitin-protein ligase ZFP1 (Oryza sativa subsp. japonica OX%3D39947);	ZFP1	protein ubiquitination
603387:183:+	Chr4_17190257	4	17190257	0.143	231	166	C/A	Similar to MSH5: DNA mismatch repair protein MSH5 (Arabidopsis thaliana OX%3D3702);Ontology_term=GO:0005524,GO:0006298,GO:0030983;	MSH5	Involved in meiotic recombination in association with MSH4. Required for reciprocal recombination and proper segregation of homologous chromosomes at meiosis. Promotes homologous recombination through facilitating chiasma formation during prophase I. Involved in the control of class I crossovers formation.
612175:168:-	Chr4_27181714	4	27181714	0.159	239	163	A/C	Similar to RDM1: Protein RDM1 (Arabidopsis thaliana OX%3D3702);Ontology_term=GO:0005634,GO:0044030;	RDM1	Regulation of DNA methylation
642695:22:+	Chr4_58025694	4	58025694	0.048	251	147	A/G	Similar to CYCA1-1: Cyclin-A1-1 (Arabidopsis thaliana OX%3D3702);	CYCA1-1	cell divition
642695:86:+	Chr4_58025758	4	58025758	0.452	250	145	A/T	Similar to CYCA1-1: Cyclin-A1-1 (Arabidopsis thaliana OX%3D3702);	CYCA1-1	cell divition
645337:35:+	Chr4_60263581	4	60263581	0.415	236	200	C/T	Similar to ASHH2: Histone-lysine N-methyltransferase ASHH2 (Arabidopsis thaliana OX%3D3702);Ontology_term=GO:0005515,GO:0005634,GO:0008270,GO:0018024;	ASHH2	modulate several traits including floral organ size, root size and dormancy. Promotes apical dominance
645337:97:+	Chr4_60263643	4	60263643	0.14	236	200	G/A	Similar to ASHH2: Histone-lysine N-methyltransferase ASHH2 (Arabidopsis thaliana OX%3D3702);Ontology_term=GO:0005515,GO:0005634,GO:0008270,GO:0018024;	ASHH2	response to nitrate starvation; secondary shoot formation; regulation if programmed cell death
672196:124:-	Chr4_75333472	4	75333472	0.153	235	155	C/G	Similar to REN1: Rho GTPase-activating protein REN1 (Arabidopsis thaliana OX%3D3702);Ontology_term=GO:0007165;	REN1	Acts as a GTPase activator for the Rac-type GTPase by converting it to an inactive GDP-bound state. Maintains the global inactivation of ARAC11/ROP1 at the apex in pollen tubes in order to regulate the polar cell growth.
681235:126:+	Chr4_77927783	4	77927783	0.156	231	168	A/G	Similar to VPY: Protein VAPYRIN (Petunia hybrida OX%3D4102);Ontology_term=GO:0005515,GO:0016274;	VPY	Essential for infection by symbiotic nitrogen-fixing rhizobial bacteria (e.g. Sinorhizobium meliloti) leading to the formation of root nodules (PubMed:21223389).
682384:85:+	Chr4_78379056	4	78379056	0.156	212	154	T/C	Similar to CYCJ18: Cyclin-J18 (Arabidopsis thaliana OX%3D3702)	CYCJ18	Regulation of cell cycle
682869:88:+	Chr4_78550657	4	78550657	0.147	232	153	C/A	Similar to RHG1A: Probable E3 ubiquitin-protein ligase RHG1A (Arabidopsis thaliana OX%3D3702);	RHG1A	Probable E3 ubiquitin-protein ligase that may possess E3 ubiquitin ligase activity in vitro
685330:201:+	Chr4_79256343	4	79256343	0.149	248	183	C/T	Similar to UROS: Uroporphyrinogen-III synthase%2C chloroplastic (Arabidopsis thaliana OX%3D3702);Ontology_term=GO:0004852,GO:0006780,GO:0033014;	UROS	Catalyzes cyclization of the linear tetrapyrrole, hydroxymethylbilane, to the macrocyclic uroporphyrinogen III, a precursor of tetrapyrroles such as chlorophyll, heme and phycobilins.
697287:92:-	Chr4_82123346	4	82123346	0.143	224	226	G/C	Similar to AMY2: Probable alpha-amylase 2 (Arabidopsis thaliana OX%3D3702);Ontology_term=GO:0003824,GO:0004556,GO:0005509,GO:0005975,GO:0043169;	AMY2	Probable alpha-amylase that does not seem to be required for breakdown of transitory starch in leaves.
591707:19:+	Chr4_5932763	4	5932763	0.163	245	170	A/G	Protein of unknown function	Protein of unknown function	Protein of unknown function
642847:39:+	Chr4_58123141	4	58123141	0.144	264	175	G/A	Protein of unknown function	Protein of unknown function	Protein of unknown function
580419:85:-	Chr4_1649766	4	1649766	0.274	226	217	CA	Similar to FLA1: Fasciclin-like arabinogalactan protein 1 (Arabidopsis thaliana OX%3D3702);	FLA1	Shoot/ root system development
591479:172:+	Chr4_5860033	4	5860033	0.04	249	166	TC	Similar to VOZ1: Transcription factor VOZ1 (Arabidopsis thaliana OX%3D3702);Ontology_term	VOZ1	Response to heat, salt stress and water deprivation; Positive regulation of long-day photoperiodism, flowering
640912:229:-	Chr4_56964146	4	56964146	0.045	242	134	CG	Similar to PCMP-E95: Pentatricopeptide repeat-containing protein At3g22150%2C chloroplastic (Arabidopsis thaliana OX%3D3702);Ontology_term	PCMP-E95	chloroplast/ mitochondrial RNA modification
641920:80:+	Chr4_57446409	4	57446409	0.194	273	170	CT	Similar to CSI3: Protein CELLULOSE SYNTHASE INTERACTIVE 3 (Arabidopsis thaliana OX%3D3702);Ontology_term	CSI3	Regulation of cell shape, unidimentional cell growth
670511:98:+	Chr4_74779362	4	74779362	0.167	233	173	TC	Protein of unknown function	Protein of unknown function	Protein of unknown function
589334:110:-	Chr4_4755477	4	4755477	0.268	265	177	GA	None	None	None
645337:154:+	Chr4_60263700	4	60263700	0.147	231	195	CG	Similar to ASHH2: Histone-lysine N-methyltransferase ASHH2 (Arabidopsis thaliana OX%3D3702);Ontology_term	ASHH2	response to nitrate starvation; negative regulation of flower development
645337:219:+	Chr4_60263765	4	60263765	0.103	234	194	TC	Similar to ASHH2: Histone-lysine N-methyltransferase ASHH2 (Arabidopsis thaliana OX%3D3702);Ontology_term	ASHH2	response to nitrate starvation; negative regulation of flower development
650635:96:-	Chr4_64533143	4	64533143	0.243	243	213	CT	Similar to At1g21400: 2-oxoisovalerate dehydrogenase subunit alpha 1%2C mitochondrial (Arabidopsis thaliana OX%3D3702);Ontology_term	At1g21400	response to absence of light; cellular response to sucrose starvation
658990:159:-	Chr4_70082233	4	70082233	0.032	280	591	GA	None	None	None
575623:8:+	Chr4_146127	4	146127	0.133	241	183	G/T	Similar to CLC-F: Chloride channel protein CLC-f (Arabidopsis thaliana OX%3D3702)	CLC-F	Voltage-gated chloride channel.
575767:196:-	Chr4_167134	4	167134	0.137	240	147	T/A	Similar to WRKY34: Probable WRKY transcription factor 34 (Arabidopsis thaliana OX%3D3702)	WRKY34	response to cold; pollen development; pollen germination
647259:51:+	Chr4_61496267	4	61496267	0.365	234	218	C/A	Similar to PUR5: Phosphoribosylformylglycinamidine cyclo-ligase%2C chloroplastic/mitochondrial (Vigna unguiculata OX%3D3917)	PUR5	'de novo' IMP biosynthetic process
649950:183:+	Chr4_64003220	4	64003220	0.035	229	155	A/T	Similar to BXL7: Probable beta-D-xylosidase 7 (Arabidopsis thaliana OX%3D3702)	BXL7	xylan catabolic process
711581:46:+	Chr5_4608505	5	4608505	0.132	287	429	T/C	Similar to KIN17: KIN17-like protein (Arabidopsis thaliana OX%3D3702);	KIN17	Participates in the control of general plant growth and development, and in the response to counteract the negative effects of UV radiation
718843:93:+	Chr5_7201116	5	7201116	0.148	244	145	T/C	Similar to CCT3: T-complex protein 1 subunit gamma (Arabidopsis thaliana OX%3D3702);Ontology_term=GO:0005524,GO:0006457,GO:0051082;	CCT3	Known to play a role, in vitro, in the folding of actin and tubulin. ATP hydrolysis activity
719491:53:-	Chr5_7367575	5	7367575	0.072	263	701	A/G	Similar to NACK2: Kinesin-like protein NACK2 (Nicotiana tabacum OX%3D4097);	NACK2	cell plate assembly; microtubule-based movement
722853:14:+	Chr5_9075023	5	9075023	0.471	210	269	A/G	Similar to SD11: G-type lectin S-receptor-like serine/threonine-protein kinase SD1-1 (Arabidopsis thaliana OX%3D3702);Ontology_term=GO:0004672,GO:0004713,GO:0005524,GO:0006468;	SD11	Protein phosphorylation; pollen recognition
722853:131:+	Chr5_9075140	5	9075140	0.476	206	267	A/G	Similar to SD11: G-type lectin S-receptor-like serine/threonine-protein kinase SD1-1 (Arabidopsis thaliana OX%3D3702);Ontology_term=GO:0004672,GO:0004713,GO:0005524,GO:0006468;	SD11	Protein phosphorylation; pollen recognition
756971:4:-	Chr5_42361765	5	42361765	0.15	237	259	C/G	Similar to MED25: Mediator of RNA polymerase II transcription subunit 25 (Solanum lycopersicum OX%3D4081);	MED25	Positive regulator of shade avoidance and of jasmonate signaling. Acts in repression of PhyB-mediated light signaling and regulates the expression of FLOWERING LOCUS T (FT) and of CONSTANS (CO); positive regulation of defence response
779072:8:+	Chr5_64317237	5	64317237	0.152	230	155	C/G	Similar to FRI: Protein FRIGIDA (Arabidopsis thaliana OX%3D3702);	FRIGIDA	Required for the regulation of flowering time in the late-flowering phenotype.
792207:46:+	Chr5_72628953	5	72628953	0.206	180	176	T/C	Similar to NAC017: NAC domain-containing protein 17 (Arabidopsis thaliana OX%3D3702);Ontology_term=GO:0003677,GO:0006355;	NAC017	Transcriptional activator activated by proteolytic cleavage through regulated intramembrane proteolysis (RIP)
792207:134:+	Chr5_72629041	5	72629041	0.423	183	181	T/C	Similar to NAC017: NAC domain-containing protein 17 (Arabidopsis thaliana OX%3D3702);Ontology_term=GO:0003677,GO:0006355;	NAC017	Mediates mitochondrial retrograde signaling. ; Response to hydrogen peroxide
815367:40:+	Chr5_80772906	5	80772906	0.34	262	202	C/T	Protein of unknown function	Protein of unknown function	Protein of unknown function
783087:61:+	Chr5_67468877	5	67468877	0.156	241	501	G/T	Protein of unknown function	Protein of unknown function	Protein of unknown function
708151:164:-	Chr5_3500810	5	3500810	0.365	248	222	CT	Protein of unknown function	Protein of unknown function	Protein of unknown function
708151:89:-	Chr5_3500885	5	3500885	0.237	251	223	TC	Protein of unknown function	Protein of unknown function	Protein of unknown function
730332:69:+	Chr5_15137865	5	15137865	0.074	242	147	TC	Protein of unknown function	Protein of unknown function	Protein of unknown function
730332:135:+	Chr5_15137931	5	15137931	0.45	242	147	AC	Protein of unknown function	Protein of unknown function	Protein of unknown function
730332:210:+	Chr5_15138006	5	15138006	0.455	242	148	CT	Protein of unknown function	Protein of unknown function	Protein of unknown function
809249:70:+	Chr5_78640978	5	78640978	0.061	229	170	CT	Similar to CAPH2: Condensin-2 complex subunit H2 (Arabidopsis thaliana OX%3D3702);Ontology_term	CAPH2	positive regulation of DNA repair; DNA damage response
810346:131:+	Chr5_78981353	5	78981353	0.128	243	151	CA	Similar to GFS12: Protein GFS12 (Arabidopsis thaliana OX%3D3702);Ontology_term	GFS12	Defence response to bacteria; Phosphorylation
717716:74:+	Chr5_6851621	5	6851621	0.5	234	155	A/G	Similar to DRB2: Double-stranded RNA-binding protein 2 (Arabidopsis thaliana OX%3D3702)	DRB2	miRNA processing
748558:71:+	Chr5_33456351	5	33456351	0.189	264	176	G/C	Protein of unknown function	Protein of unknown function	Protein of unknown function
796655:134:+	Chr5_74797120	5	74797120	0.164	268	191	A/C	Similar to CSLC12: Probable xyloglucan glycosyltransferase 12 (Arabidopsis thaliana OX%3D3702)	CSLC12	Plant organ development; pollen tube development
819988:88:+	Chr5_82258163	5	82258163	0.092	260	218	C/T	Similar to PCMP-E84: Pentatricopeptide repeat-containing protein At3g49740 (Arabidopsis thaliana OX%3D3702)	PCMP-E84	RNA modification
822442:57:+	Chr6_282024	6	282024	0.215	246	225	G/A	Similar to VIT_07s0104g01170: U1 small nuclear ribonucleoprotein C (Vitis vinifera OX%3D29760);Ontology_term=GO:0008270;	VIT_07s0104g01170	Component of the spliceosomal U1 snRNP, which is essential for recognition of the pre-mRNA 5' splice-site and the subsequent assembly of the spliceosome.
833084:17:+	Chr6_3577247	6	3577247	0.152	250	145	A/G	Similar to NPGR2: Protein NPGR2 (Arabidopsis thaliana OX%3D3702);Ontology_term=GO:0005515;	NPGR2	calmodulin binding
845934:112:+	Chr6_13775076	6	13775076	0.154	241	144	A/T	Similar to At1g76660: Uncharacterized protein At1g76660 (Arabidopsis thaliana OX%3D3702);	At1g76660	abscisic acid-activated signaling pathway, aromatic compound biosynthetic process, cellular response to abscisic acid stimulus, monocarboxylic acid metabolic process, organic cyclic compound biosynthetic process, regulation of defense response, regulation of gene expression, secondary metabolite biosynthetic process
880288:36:-	Chr6_51162824	6	51162824	0.215	200	348	A/G	Similar to CPK2: Calcium-dependent protein kinase 2 (Zea mays OX%3D4577);Ontology_term=GO:0004672,GO:0005524,GO:0006468;	CPK2	May play a role in signal transduction pathways that involve calcium as a second messenger.
883112:137:-	Chr6_54514303	6	54514303	0.13	277	180	T/C	Similar to PUB1: U-box domain-containing protein 1 (Medicago truncatula OX%3D3880);Ontology_term=GO:0004842,GO:0005515,GO:0016567;	PUB1	Negative regulator of the LYK3 signaling pathway leading to nitrogen-fixing symbiosis (eg. infection and nodulation) by rhizobia. May be involved in the discrimination of rhizobium strains producing variant Nod factors: Response to molecules of bacterial origin, symbiotic bacteria and symbiotic fungi
901218:32:-	Chr6_70813514	6	70813514	0.155	232	247	T/C	Similar to SINAT3: E3 ubiquitin-protein ligase SINAT3 (Arabidopsis thaliana OX%3D3702);Ontology_term=GO:0005515,GO:0005737,GO:0006511,GO:0007275,GO:0008270;	SINAT3	It probably triggers the ubiquitin-mediated degradation of different substrates
905908:69:+	Chr6_73621567	6	73621567	0.103	242	168	T/G	Similar to FPA: Flowering time control protein FPA (Arabidopsis thaliana OX%3D3702);Ontology_term=GO:0003676;	FPA	Plays a role in the regulation of flowering time in the autonomous flowering pathway by decreasing FLOWERING LOCUS C mRNA levels.
920682:138:+	Chr6_81494329	6	81494329	0.139	259	199	G/C	Similar to NAC002: NAC domain-containing protein 2 (Arabidopsis thaliana OX%3D3702);Ontology_term=GO:0003677,GO:0006355;	NAC002	cellular response to hypoxia, negative regulation of abscisic acid-activated signaling pathway, response to wounding
921076:118:-	Chr6_81683512	6	81683512	0.135	249	184	G/A	Similar to CSI3: Protein CELLULOSE SYNTHASE INTERACTIVE 3 (Arabidopsis thaliana OX%3D3702);Ontology_term=GO:0005515;	CSI3	Involved in anisotropic cell growth, protein localization to cortical microtubule cytoskeleton, regulation of cellulose biosynthetic process; Regulates primary cell wall biosynthesis and cellulose microfibrils organization
934216:124:+	Chr6_86355079	6	86355079	0.138	254	177	G/T	Similar to GLR2.7: Glutamate receptor 2.7 (Arabidopsis thaliana OX%3D3702);Ontology_term=GO:0015276,GO:0016020;	GLR2.7	Glutamate-gated receptor that probably acts as non-selective cation channel. May be involved in light-signal transduction and calcium homeostasis via the regulation of calcium influx into cells.
945877:112:+	Chr6_89354583	6	89354583	0.155	239	193	G/A	Similar to ARID2: AT-rich interactive domain-containing protein 2 (Arabidopsis thaliana OX%3D3702);	ARID2	regulation of transcription by RNA polymerase II
954618:36:+	Chr6_91308615	6	91308615	0.033	239	230	A/G	Similar to UGT73C3: UDP-glycosyltransferase 73C3 (Arabidopsis thaliana OX%3D3702);Ontology_term=GO:0008194;	UGT73C3	UDP-glucosyltransferase activity
955153:35:+	Chr6_91417470	6	91417470	0.142	247	179	A/T	Similar to At3g27950: GDSL esterase/lipase At3g27950 (Arabidopsis thaliana OX%3D3702);Ontology_term=GO:0016788;	At3g27950	Root development;
955153:116:+	Chr6_91417551	6	91417551	0.189	249	187	G/A	Similar to At3g27950: GDSL esterase/lipase At3g27950 (Arabidopsis thaliana OX%3D3702);Ontology_term=GO:0016788;	At3g27950	Lipid catabolic process
975886:37:-	Chr6_96342126	6	96342126	0.24	235	203	T/C	Similar to At4g32640: Protein transport protein Sec24-like At4g32640 (Arabidopsis thaliana OX%3D3702);Ontology_term=GO:0006886,GO:0006888,GO:0008270,GO:0030127;	At4g32640	Component of the coat protein complex II (COPII), that covers ER-derived vesicles involved in transport from the endoplasmic reticulum to the Golgi apparatus. COPII is composed of at least five proteins: the SEC23/24 complex, the SEC13/31 complex, and the protein SAR1. Acts in the cytoplasm to promote the transport of secretory, plasma membrane, and vacuolar proteins from the endoplasmic reticulu…
891056:66:+	Chr6_62497053	6	62497053	0.132	253	265	C/G	Protein of unknown function	Protein of unknown function	Protein of unknown function
976248:157:+	Chr6_96411126	6	96411126	0.131	298	539	T/A	Protein of unknown function	Protein of unknown function	Protein of unknown function
898209:112:+	Chr6_68386017	6	68386017	0.171	289	407	G/A	Protein of unknown function	Protein of unknown function	Protein of unknown function
936662:24:-	Chr6_87068906	6	87068906	0.152	227	297	A/T	Protein of unknown function	Protein of unknown function	Protein of unknown function
824045:62:+	Chr6_723445	6	723445	0.046	237	155	CT	Similar to RPL19B: 60S ribosomal protein L19-2 (Arabidopsis thaliana OX%3D3702);Ontology_term	RPL19B	Translocation
832311:13:+	Chr6_3361586	6	3361586	0.146	246	210	GT	None	None	None
883022:67:+	Chr6_54500181	6	54500181	0.135	274	168	GA	Similar to UGP3: UTP--glucose-1-phosphate uridylyltransferase 3%2C chloroplastic (Arabidopsis thaliana OX%3D3702);Ontology_term	UGP3	sulfolipid biosynthetic process
883022:178:+	Chr6_54500292	6	54500292	0.272	274	168	CT	Similar to UGP3: UTP--glucose-1-phosphate uridylyltransferase 3%2C chloroplastic (Arabidopsis thaliana OX%3D3702);Ontology_term	UGP3	sulfolipid biosynthetic process
911775:37:+	Chr6_76674075	6	76674075	0.049	224	166	AT	None	None	None
913741:14:-	Chr6_77748015	6	77748015	0.039	230	284	TC	Similar to FBL4: F-box/LRR-repeat protein 4 (Arabidopsis thaliana OX%3D3702);Ontology_term	FBL4	response to UV-C
926702:61:+	Chr6_83885779	6	83885779	0.082	231	190	CT	None	None	None
930431:30:+	Chr6_85268728	6	85268728	0.214	234	162	CA	Protein of unknown function	Protein of unknown function	Protein of unknown function
936881:5:+	Chr6_87108392	6	87108392	0.226	221	148	CT	Similar to CID4: Polyadenylate-binding protein-interacting protein 4 (Arabidopsis thaliana OX%3D3702);Ontology_term	CID4	mRNA binding
936881:58:+	Chr6_87108445	6	87108445	0.063	222	149	TC	Similar to CID4: Polyadenylate-binding protein-interacting protein 4 (Arabidopsis thaliana OX%3D3702);Ontology_term	CID4	mRNA binding
936881:117:+	Chr6_87108504	6	87108504	0.054	221	148	CG	Similar to CID4: Polyadenylate-binding protein-interacting protein 4 (Arabidopsis thaliana OX%3D3702);Ontology_term	CID4	mRNA binding
937691:114:+	Chr6_87300201	6	87300201	0.483	242	203	AT	Similar to PHL: Protein PHYTOCHROME-DEPENDENT LATE-FLOWERING (Arabidopsis thaliana OX%3D3702);Ontology_term	PHL	regulation of timing of transition from vegetative to reproductive phase
940281:7:+	Chr6_87917426	6	87917426	0.078	255	195	CT	None	None	None
940281:107:+	Chr6_87917526	6	87917526	0.42	255	195	GC	None	None	None
945452:153:-	Chr6_89263682	6	89263682	0.175	206	305	GA	Similar to CAND2: Protein CANDIDATE G-PROTEIN COUPLED RECEPTOR 2 (Arabidopsis thaliana OX%3D3702);	CAND2	Regulation of stomatal closure; response to osmotic stress; root morphogenesis
945452:58:-	Chr6_89263777	6	89263777	0.175	208	300	CT	Similar to CAND2: Protein CANDIDATE G-PROTEIN COUPLED RECEPTOR 2 (Arabidopsis thaliana OX%3D3702);	CAND2	Regulation of stomatal closure; response to osmotic stress; root morphogenesis
946448:66:+	Chr6_89447007	6	89447007	0.212	236	151	AG	Similar to APRR1: Two-component response regulator-like APRR1 (Arabidopsis thaliana OX%3D3702);Ontology_term	APRR1	Flower development; negative regulation of gene expression
946448:118:+	Chr6_89447059	6	89447059	0.119	235	153	TC	Similar to APRR1: Two-component response regulator-like APRR1 (Arabidopsis thaliana OX%3D3702);Ontology_term	APRR1	Flower development; negative regulation of gene expression
953050:50:+	Chr6_90957581	6	90957581	0.109	265	199	TC	Similar to BPC2: Protein BASIC PENTACYSTEINE2 (Arabidopsis thaliana OX%3D3702);	BPC2	positive regulation of response to salt stress
953050:237:+	Chr6_90957768	6	90957768	0.213	263	197	CA	Similar to BPC2: Protein BASIC PENTACYSTEINE2 (Arabidopsis thaliana OX%3D3702);	BPC2	positive regulation of response to salt stress
954276:82:-	Chr6_91249589	6	91249589	0.16	243	254	AG	Similar to SYP22: Syntaxin-22 (Arabidopsis thaliana OX%3D3702);Ontology_term	SYP22	Stomatal movement; intracellular protein transport
962388:194:+	Chr6_93180860	6	93180860	0.054	259	168	CT	Similar to Xyl2: Beta-xylosidase/alpha-L-arabinofuranosidase 2 (Medicago sativa subsp. varia OX%3D36902);Ontology_term	Xyl2	xylan catabolic process
977223:189:-	Chr6_96581066	6	96581066	0.197	238	241	TC	Similar to TIR1: Protein TRANSPORT INHIBITOR RESPONSE 1 (Arabidopsis thaliana OX%3D3702);Ontology_term	TIR1	response to auxin; defense response; response to phosphate starvation; protein ubiquitination; pollen maturation
977223:48:-	Chr6_96581207	6	96581207	0.368	242	256	GC	Similar to TIR1: Protein TRANSPORT INHIBITOR RESPONSE 1 (Arabidopsis thaliana OX%3D3702);Ontology_term	TIR1	response to auxin; defense response; response to phosphate starvation; protein ubiquitination; pollen maturation
930431:109:+	Chr6_85268807	6	85268807	0.034	235	161	GA	Protein of unknown function	Protein of unknown function	Protein of unknown function
977223:239:-	Chr6_96581016	6	96581016	0.108	232	150	TG	Similar to TIR1: Protein TRANSPORT INHIBITOR RESPONSE 1 (Arabidopsis thaliana OX%3D3702);Ontology_term	TIR1	auxin-activated signaling pathway; stamen development; pollen maturity; lateral root formation
949042:50:-	Chr6_90045186	6	90045186	0.194	252	219	G/C	Similar to MED26C: Probable mediator of RNA polymerase II transcription subunit 26c (Arabidopsis thaliana OX%3D3702)	MED26C	Protein biosynthesis; Transcription; Transcription regulation
985015:60:+	Chr7_2262936	7	2262936	0.122	294	656	A/T	Similar to SAC3B: SAC3 family protein B (Arabidopsis thaliana OX%3D3702)	SAC3B	Regulation of DNA methylation
999358:94:-	Chr7_9422284	7	9422284	0.198	247	149	G/A	Similar to PRP8A: Pre-mRNA-processing-splicing factor 8A (Arabidopsis thaliana OX%3D3702);Ontology_term=GO:0000398,GO:0003723,GO:0005515,GO:0005681,GO:0008237,GO:0017070,GO:0030623,GO:0070122;	PRP8A	Functions as a scaffold that mediates the ordered assembly of spliceosomal proteins and snRNAs.
1004101:31:+	Chr7_14089310	7	14089310	0.161	224	171	A/G	Similar to HMA2: Cadmium/zinc-transporting ATPase HMA2 (Arabidopsis thaliana OX%3D3702);Ontology_term=GO:0000166,GO:0006812,GO:0016021,GO:0019829,GO:0030001,GO:0046872;	HMA2	Plays an important role in zinc transport and homeostasis. Could also be involved in cadmium detoxification.
1022890:113:-	Chr7_34545831	7	34545831	0.127	259	275	G/C	Similar to ARF5: Auxin response factor 5 (Oryza sativa subsp. japonica OX%3D39947);Ontology_term=GO:0003677,GO:0005515,GO:0005634,GO:0006355,GO:0009725;	ARF5	Auxin response factors (ARFs) are transcriptional factors that bind specifically to the DNA sequence 5'-TGTCTC-3' found in the auxin-responsive promoter elements (AuxREs); flower development; meristem development; root development
1102131:36:-	Chr7_103192476	7	103192476	0.134	238	157	T/A	Similar to DA2: E3 ubiquitin-protein ligase DA2 (Arabidopsis thaliana OX%3D3702);	DA2	E3 ubiquitin-protein ligase involved in the regulation of organ and seed size. Acts synergistically with DA1 to regulate seed size. Functions synergistically with DA1 to restrict cell proliferation in the maternal integuments of ovules and developing seeds.
1105633:30:+	Chr7_104219631	7	104219631	0.143	273	162	C/T	Similar to FLXL1: Protein FLX-like 1 (Arabidopsis thaliana OX%3D3702);	FLXL1	Has no transcriptional activation activity. Involved in the biological processes of cell differentiation and flower development
1117683:130:+	Chr7_107323614	7	107323614	0.446	258	175	G/A	Similar to KIN12F: Kinesin-like protein KIN-12F (Arabidopsis thaliana OX%3D3702);Ontology_term=GO:0003777,GO:0005524,GO:0007018,GO:0008017;	KIN12F	Microtubule motor assembly
1124123:13:+	Chr7_108696174	7	108696174	0.143	244	176	A/G	Similar to Phosphoglycerate kinase%2C chloroplastic (Nicotiana tabacum OX%3D4097);Ontology_term=GO:0004618,GO:0006096;	Phosphoglycerate kinase%2C chloroplastic	Phosphorylation
982635:4:-	Chr7_1855684	7	1855684	0.144	250	147	T/C	Protein of unknown function	Protein of unknown function	Protein of unknown function
991499:4:+	Chr7_5067045	7	5067045	0.143	223	157	A/T	Protein of unknown function	Protein of unknown function	Protein of unknown function
1035510:190:+	Chr7_47908989	7	47908989	0.078	295	528	C/A	Protein of unknown function	Protein of unknown function	Protein of unknown function
1038717:199:+	Chr7_51681089	7	51681089	0.221	271	167	T/A	Protein of unknown function	Protein of unknown function	Protein of unknown function
982737:29:+	Chr7_1892210	7	1892210	0.362	239	172	TC	Protein of unknown function	Protein of unknown function	Protein of unknown function
983512:126:+	Chr7_2182159	7	2182159	0.341	264	178	CA	Similar to NUP43: Nuclear pore complex protein NUP43 (Arabidopsis thaliana OX%3D3702);Ontology_term	NUP43	protein/ mRNA transport
992649:47:+	Chr7_5520297	7	5520297	0.218	239	146	AG	Similar to At2g25430: Putative clathrin assembly protein At2g25430 (Arabidopsis thaliana OX%3D3702);Ontology_term	At2g25430	clathrin-dependent endocytosis
996768:52:-	Chr7_7894334	7	7894334	0.033	230	201	TC	Similar to MSH6: DNA mismatch repair protein MSH6 (Arabidopsis thaliana OX%3D3702);Ontology_term	MSH6	mismatch repair
1011770:48:+	Chr7_22062006	7	22062006	0.379	232	207	TC	Protein of unknown function	Protein of unknown function	Protein of unknown function
1072711:91:+	Chr7_87921138	7	87921138	0.126	253	162	TA	Similar to ARF6: Auxin response factor 6 (Oryza sativa subsp. indica OX%3D39946);Ontology_term	ARF6	auxin-activated signaling pathway
1078461:111:+	Chr7_92517715	7	92517715	0.419	278	171	GA	Similar to LACS8: Long chain acyl-CoA synthetase 8 (Arabidopsis thaliana OX%3D3702);	LACS8	fatty acid metabolic process
1084368:53:-	Chr7_95422262	7	95422262	0.14	235	148	CT	Similar to LPXB: Probable lipid-A-disaccharide synthase%2C mitochondrial (Arabidopsis thaliana OX%3D3702);Ontology_term	LPXB	lipid A biosynthetic process; may be involved in signal transduction or plant defense responses (Potential)
1101158:75:+	Chr7_102842727	7	102842727	0.052	269	179	AG	Similar to PP5: Serine/threonine-protein phosphatase 5 (Solanum lycopersicum OX%3D4081);Ontology_term	PP5	protein serine/threonine phosphatase activity
1104712:52:+	Chr7_103957641	7	103957641	0.052	233	321	GT	Similar to ITN1: Ankyrin repeat-containing protein ITN1 (Arabidopsis thaliana OX%3D3702);Ontology_term	ITN1	response to salt stress
1108378:43:+	Chr7_105003345	7	105003345	0.496	242	193	GA	Similar to MAPKKK3: Mitogen-activated protein kinase kinase kinase 3 (Arabidopsis thaliana OX%3D3702);Ontology_term	MAPKKK3	regulation of defense response to bacterium/ fungus; phophorylation
1108378:107:+	Chr7_105003409	7	105003409	0.485	237	185	TC	Similar to MAPKKK3: Mitogen-activated protein kinase kinase kinase 3 (Arabidopsis thaliana OX%3D3702);Ontology_term	MAPKKK3	regulation of defense response to bacterium/ fungus; phophorylation
1116769:113:-	Chr7_107143731	7	107143731	0.255	188	194	CA	Similar to MAP65-1: 65-kDa microtubule-associated protein 1 (Arabidopsis thaliana OX%3D3702);Ontology_term	MAP65-1	microtubule cytoskeleton organization
1114028:145:+	Chr7_106530878	7	106530878	0.192	261	164	A/T	Similar to FH3: Formin-like protein 3 (Arabidopsis thaliana OX%3D3702)	FH3	Acts as actin nucleation factor that directs the formation of actin cables and polarized growth in pollen tubes.
1139302:30:+	Chr8_6288965	8	6288965	0.134	269	175	A/G	Similar to RPL32A: 60S ribosomal protein L32-1 (Arabidopsis thaliana OX%3702);Ontology_term=GO:0003735,GO:0005840,GO:0006412;	RPL32A	translation
1184670:13:+	Chr8_53223203	8	53223203	0.147	232	219	G/T	Similar to PAA2: Copper-transporting ATPase PAA2,chloroplastic (Arabidopsis thaliana OX%3702);Ontology_term=GO:0000166,GO:0006812,GO:0016021,GO:0019829,GO:0030001,GO:0046872;	PAA2	Mediates copper transfer across the chloroplast thylakoid membrane. Required for copper delivery into the thylakoids lumen, which is essential for the function of copper proteins.
1199656:58:+	Chr8_67312838	8	67312838	0.162	235	154	G/A	Similar to TUBA2: Tubulin alpha-2 chain (Fragment) (Anemia phyllitidis OX%3D12940);Ontology_term=GO:0005200,GO:0005525,GO:0005874,GO:0007017;	TUBA2	Structural constituent of cytoskeleton
1206195:109:+	Chr8_71530207	8	71530207	0.139	267	164	G/A	Similar to H3: Histone H3.2 (Euphorbia esula OX%3993);Ontology_term=GO:0000786,GO:0003677,GO:0046982;	H3	Histones thereby play a central role in transcription regulation, DNA repair, DNA replication and chromosomal stability.
1206322:139:+	Chr8_71590031	8	71590031	0.458	238	217	T/G	Similar to AKT1: Potassium channel AKT1 (Arabidopsis thaliana OX%3702);Ontology_term=GO:0005216,GO:0005249,GO:0005515,GO:0006811,GO:0006813,GO:0016020,GO:0055085;	AKT1	potassium ion import across plasma membrane, potassium ion transport, regulation of stomatal closure, response to salt stress, response to water deprivation, root hair elongation
1225951:27:+	Chr8_81535133	8	81535133	0.035	226	198	T/C	Similar to N: TMV resistance protein N (Nicotiana glutinosa OX%3D35889);	N
1234883:173:+	Chr8_84485068	8	84485068	0.174	236	148	C/T	Similar to UPF1: Regulator of nonsense transcripts 1 homolog (Arabidopsis thaliana OX%3702);Ontology_term=GO:0000184,GO:0003677,GO:0004386,GO:0005524,GO:0005737,GO:0008270,GO:0016787;	UPF1	Required for plant development and adaptation to environmental stresses, including plant defense and response to wounding.
1239210:90:-	Chr8_85565240	8	85565240	0.039	231	222	G/A	Similar to CYP80G2: Corytuberine synthase (Coptis japonica OX%3442);Ontology_term=GO:0005506,GO:0016705,GO:0020037,GO:0055114;	CYP80G2	secondary metabolite biosynthetic process
1240075:127:+	Chr8_85844912	8	85844912	0.167	228	157	G/T	Similar to HMGS: Hydroxymethylglutaryl-CoA synthase (Arabidopsis thaliana OX%3702);Ontology_term=GO:0004421,GO:0006084,GO:0008299,GO:0010142,GO:0016746;	HMGS	Required for the development of both tapetosomes and elaioplasts in tapetal cells and for pollen viability during pollen tube elongation.
1247420:204:+	Chr8_88037132	8	88037132	0.153	235	143	T/C	Similar to NUDT8: Nudix hydrolase 8 (Arabidopsis thaliana OX%3702);Ontology_term=GO:0016787;	NUDT8	May be involved in plant immunity and act as a positive regulator of defense response through salicylic acid (SA) signaling
1247986:164:+	Chr8_88260808	8	88260808	0.127	276	244	T/C	Similar to GC6: Golgin candidate 6 (Arabidopsis thaliana OX%3702);Ontology_term=GO:0000139,GO:0005737,GO:0006886,GO:0016192,GO:0048280;	GC6	Golgi matrix protein playing a role in tethering of vesicles to Golgi membranes and in maintaining the overall structure of the Golgi apparatus. Functions in the anterograde transport of storage protein precursors from the endoplasmic reticulum (ER) to the Golgi complex.
1249948:100:+	Chr8_88751216	8	88751216	0.224	205	216	G/A	Similar to GSH1: Glutamate--cysteine ligase,chloroplastic (Solanum lycopersicum OX%4081);Ontology_term=GO:0003824,GO:0004357,GO:0006750,GO:0042398;	GSH1	Response to heat, jasmonic acid, ozone, cadnium ion; Involved in glutathione, glycosinolate and indole phytoalexins biosynthetic process; involved in defence to bacterium, fungi and insects.
1256447:126:+	Chr8_90637348	8	90637348	0.056	233	160	G/A	Similar to ERF118: Ethylene-responsive transcription factor ERF118 (Arabidopsis thaliana OX%3702);Ontology_term=GO:0003677,GO:0003700,GO:0006355;	ERF118	May be involved in the regulation of gene expression by stress factors and by components of stress signal transduction pathways
1128277:110:-	Chr8_1265436	8	1265436	0.136	235	162	A/G	Protein of unknown function	Protein of unknown function	Protein of unknown function
1245759:110:-	Chr8_87489499	8	87489499	0.211	261	164	C/T	Protein of unknown function	Protein of unknown function	Protein of unknown function
1210742:102:-	Chr8_73900621	8	73900621	0.085	213	150	T/C	Protein of unknown function	Protein of unknown function	Protein of unknown function
1227985:227:-	Chr8_82074880	8	82074880	0.153	235	155	T/G	Protein of unknown function	Protein of unknown function	Protein of unknown function
1131318:67:+	Chr8_2363144	8	2363144	0.253	249	146	CG	Similar to NPF7.3: Protein NRT1/ PTR FAMILY 7.3 (Arabidopsis thaliana OX%3702);Ontology_term	NPF7.3	nitrate transmembrane transport; proton transmembrane transport
1131318:140:+	Chr8_2363217	8	2363217	0.22	250	147	AC	Similar to NPF7.3: Protein NRT1/ PTR FAMILY 7.3 (Arabidopsis thaliana OX%3702);Ontology_term	NPF7.3	nitrate transmembrane transport; proton transmembrane transport
1137494:16:+	Chr8_5134846	8	5134846	0.169	225	157	TA	Similar to DRP3A: Dynamin-related protein 3A (Arabidopsis thaliana OX%3702);Ontology_term	DRP3A	Cell division
1137494:168:+	Chr8_5134998	8	5134998	0.151	225	153	CA	Similar to DRP3A: Dynamin-related protein 3A (Arabidopsis thaliana OX%3702);Ontology_term	DRP3A	Cell division
1137494:260:+	Chr8_5135090	8	5135090	0.151	225	152	TC	Similar to DRP3A: Dynamin-related protein 3A (Arabidopsis thaliana OX%3702);Ontology_term	DRP3A	Cell division
1184596:32:+	Chr8_53203698	8	53203698	0.237	224	200	CT	Similar to PAA2: Copper-transporting ATPase PAA2,chloroplastic (Arabidopsis thaliana OX%3702);Ontology_term	PAA2	photosynthetic electron transport chain; copper ion transport
1187815:166:+	Chr8_56531261	8	56531261	0.353	241	147	TG	Similar to BAD1: Ankyrin repeat-containing protein BDA1 (Arabidopsis thaliana OX%3702);Ontology_term	BAD1	response to salicylic acid; innate immune response
1215274:128:-	Chr8_76580749	8	76580749	0.372	235	198	AG	None	None	None
1215274:73:-	Chr8_76580804	8	76580804	0.322	236	206	AG	None	None	None
1220904:23:+	Chr8_78979709	8	78979709	0.369	245	202	GA	Similar to BTAF1: TATA-binding protein-associated factor BTAF1 (Arabidopsis thaliana OX%3702);Ontology_term	BTAF1	positive regulation of shoot apical meristem development
1220904:76:+	Chr8_78979762	8	78979762	0.184	244	200	GA	Similar to BTAF1: TATA-binding protein-associated factor BTAF1 (Arabidopsis thaliana OX%3702);Ontology_term	BTAF1	positive regulation of shoot apical meristem development
1238457:45:-	Chr8_85404680	8	85404680	0.136	261	166	GA	Similar to YPTM2: GTP-binding protein YPTM2 (Zea mays OX%4577);Ontology_term	YPTM2	protein transport
1238942:198:-	Chr8_85528325	8	85528325	0.196	250	171	CT	Protein of unknown function	Protein of unknown function	Protein of unknown function
1238942:145:-	Chr8_85528378	8	85528378	0.08	249	170	GA	Protein of unknown function	Protein of unknown function	Protein of unknown function
1238942:37:-	Chr8_85528486	8	85528486	0.13	250	173	GC	Protein of unknown function	Protein of unknown function	Protein of unknown function
1239210:225:-	Chr8_85565105	8	85565105	0.047	224	204	GC	Similar to CYP80G2: Corytuberine synthase (Coptis japonica OX%3442);Ontology_term	CYP80G2	secondary metabolite biosynthetic process
1241143:106:+	Chr8_86102792	8	86102792	0.08	250	166	TG	Similar to SBTM4: Subtilisin-like protease 4 (Lotus japonicus OX%34305);Ontology_term	SBTM4	response to symbiotic bacterium/ fungus
1247484:321:+	Chr8_88062473	8	88062473	0.212	241	140	GA	Similar to AHA11: ATPase 11,plasma membrane-type (Arabidopsis thaliana OX%3702);Ontology_term	AHA11	proton export across plasma membrane
1249006:78:-	Chr8_88509857	8	88509857	0.454	230	159	AG	Similar to MPA1: Puromycin-sensitive aminopeptidase (Arabidopsis thaliana OX%3702);Ontology_term	MPA1	proteolysis
1167575:215:-	Chr8_34572924	8	34572924	0.053	293	235	CG	None	None	None
1183892:70:+	Chr8_52519907	8	52519907	0.448	268	161	T/C	None	None	None
1238453:116:+	Chr8_85404603	8	85404603	0.146	260	170	T/A	Similar to YPTM2: GTP-binding protein YPTM2 (Zea mays OX%4577)	YPTM2	protein transport
1255680:103:-	Chr8_90427964	8	90427964	0.052	233	167	G/A	Similar to HPTG1: Hydroxyproline O-galactosyltransferase HPGT1 (Arabidopsis thaliana OX%3702)	HPTG1	arabinogalactan protein (AGP) metabolic process. AGP glycans play essential roles in both vegetative and reproductive plant growth.
1258112:161:+	Chr9_376166	9	376166	0.456	228	215	A/G	Similar to INV1: Beta-fructofuranosidase,insoluble isoenzyme 1 (Daucus carota OX%4039);Ontology_term=GO:0004553,GO:0005975;	INV1	May play an important role in phloem unloading and in stress response.
1260251:27:+	Chr9_1078596	9	1078596	0.074	258	151	T/G	Similar to At4g18465: Probable pre-mRNA-splicing factor ATP-dependent RNA helicase DEAH9 (Arabidopsis thaliana OX%3D3702);Ontology_term=GO:0004386;	At4g18465	May be involved in pre-mRNA splicing.
1273674:127:+	Chr9_6193130	9	6193130	0.037	217	165	T/A	Similar to PRT6: E3 ubiquitin-protein ligase PRT6 (Arabidopsis thaliana OX%3702);Ontology_term=GO:0008270,GO:0061630,GO:0071596;	PRT6	The end-rule pathway plays a role in regulating the timing and amplitude of the immune response following infection with the bacterial pathogen Pseudomonas syringae pv tomato; Regulates the biosynthesis of plant-defense metabolites such as glucosinolates, and the biosynthesis and response to the phytohormone jasmonate (JA), which plays a key role in plant immunity ; Coordinates the mobilization o…
1274319:95:+	Chr9_6407598	9	6407598	0.193	257	193	G/A	Similar to DPA: Transcription factor-like protein DPA (Arabidopsis thaliana OX%3702);Ontology_term=GO:0003700,GO:0005667,GO:0006355,GO:0051726;	DPA	Regulation of cell cycle
1274858:31:+	Chr9_6585067	9	6585067	0.139	231	215	C/T	Similar to STY13: Serine/threonine-protein kinase STY13 (Arabidopsis thaliana OX%3D3702)Ontology_term=GO:0004672,GO:0005515,GO:0005524,GO:0006468;	STY13	Regulation of embryonic development
1276278:21:+	Chr9_7304146	9	7304146	0.138	278	197	A/G	Similar to UVR8: Ultraviolet-B receptor UVR8 (Arabidopsis thaliana OX%3702);	UVR8	UV-B specific signaling component that acts as UV-B photoreceptor and plays a key role in establishing UV-protective responses in plants. Promotes photosynthetic efficiency at elevated levels of UV-B. Plays a role in mediating the effects of UV-B radiation on pathogen resistance by controlling the expression of the sinapate biosynthetic pathway.
1277257:90:+	Chr9_7696326	9	7696326	0.153	229	251	A/G	Similar to MYB1: Transcription factor MYB1 (Arabidopsis thaliana OX%3702);	MYB1	regulation of DNA-templated transcription
1283137:206:+	Chr9_11083554	9	11083554	0.153	242	177	A/T	Similar to HMGB1: High mobility group B protein 1 (Arabidopsis thaliana OX%3702);	HMGB1	Confers sensitivity to salt and genotoxic (methyl methanesulfonate, MMS) stresses.
1291325:17:+	Chr9_18065932	9	18065932	0.457	223	161	C/T	Similar to HCR9-0: Receptor-like protein Cf-9 homolog (Solanum lycopersicum OX%4081);Ontology_term=GO:0005515;	HCR9-0	At the opposite of its homolog Cf-9 found in S.pimpinellifolium, was not able to confer resistance to the fungal pathogen C.fulvum.
1303415:10:-	Chr9_31569464	9	31569464	0.059	237	319	C/T	Similar to SKU5: Monocopper oxidase-like protein SKU5 (Arabidopsis thaliana OX%3D3702);Ontology_term=GO:0005507,GO:0016491,GO:0055114;	SKU5	Involved in directional growth processes, possibly by participating in cell wall expansion.
1316542:192:-	Chr9_46071601	9	46071601	0.113	238	206	C/T	Similar to TIC110: Protein TIC110,chloroplastic (Arabidopsis thaliana OX%3702);Ontology_term=GO:0009507;	TIC110	Involved in protein precursor import into chloroplasts.
1316542:126:-	Chr9_46071667	9	46071667	0.146	239	205	G/C	Similar to TIC110: Protein TIC110,chloroplastic (Arabidopsis thaliana OX%3702);Ontology_term=GO:0009507;	TIC110	Involved in protein precursor import into chloroplasts.
1317768:108:+	Chr9_47108463	9	47108463	0.135	251	176	C/T	Similar to At5g58410: E3 ubiquitin-protein ligase listerin (Arabidopsis thaliana OX%3702);Ontology_term=GO:0008270,GO:0061630,GO:1990112,GO:1990116;	At5g58410	E3 ubiquitin-protein ligase. Component of the ribosome quality control complex (RQC), a ribosome-associated complex that mediates ubiquitination and extraction of incompletely synthesized nascent chains for proteasomal degradation. Ubiquitination leads to CDC48 recruitment for extraction and degradation of the incomplete translation product.
1334431:79:+	Chr9_63964375	9	63964375	0.153	249	233	T/G	Similar to EAF1A: Chromatin modification-related protein EAF1 A (Arabidopsis thaliana OX%3702);	EAF1A	Regulation of flower development and timing of transition from vegetative to reproductive phase
1347626:32:+	Chr9_73670692	9	73670692	0.436	241	218	A/G	Similar to TBL11: Protein trichome birefringence-like 11 (Arabidopsis thaliana OX%3702);	TBL11	May act as a bridging protein that binds pectin and other cell wall polysaccharides. Probably involved in maintaining esterification of pectins (By similarity).
1347626:167:+	Chr9_73670827	9	73670827	0.146	240	211	C/T	Similar to TBL11: Protein trichome birefringence-like 11 (Arabidopsis thaliana OX%3702);	TBL11	May act as a bridging protein that binds pectin and other cell wall polysaccharides. Probably involved in maintaining esterification of pectins
1362937:39:+	Chr9_81545295	9	81545295	0.14	235	177	C/T	Similar to CIA1: Protein CIA1 (Arabidopsis thaliana OX%3702);Ontology_term=GO:0005515,GO:0016226,GO:0097361;	CIA1	May be involved in the specific O-acetylation of cell wall polymers (By similarity)
1362937:125:+	Chr9_81545381	9	81545381	0.034	233	175	G/A	Similar to CIA1: Protein CIA1 (Arabidopsis thaliana OX%3702);Ontology_term=GO:0005515,GO:0016226,GO:0097361;	CIA1	Essential component of the cytosolic iron-sulfur (Fe-S) protein assembly (CIA) machinery. Required for the maturation of extramitochondrial Fe/S proteins.
1369326:62:+	Chr9_83567635	9	83567635	0.137	233	168	C/T	Similar to LECRK1: G-type lectin S-receptor-like serine/threonine-protein kinase LECRK1 (Oryza sativa subsp. indica OX%39946);Ontology_term=GO:0004672,GO:0004674,GO:0005524,GO:0006468,GO:0048544;	LECRK1	Involved in innate immunity. Required for the expression of defense-related genes PR1A, LOX2 and CHS1 upon biotic stresses; May be involved in several defense signaling pathways; Involved in the promotion of seed germination; Involved in resistance against the brown planthopper (BPH).
1371820:7:+	Chr9_84539273	9	84539273	0.162	234	163	T/G	Similar to ZIP5: Zinc transporter 5 (Arabidopsis thaliana OX%3702);Ontology_term=GO:0005385,GO:0016020,GO:0016021,GO:0030001,GO:0046873,GO:0055085,GO:0071577;	ZIP5	Probably mediates zinc uptake from the rhizosphere.
1371820:139:+	Chr9_84539405	9	84539405	0.238	235	160	G/A	Similar to ZIP5: Zinc transporter 5 (Arabidopsis thaliana OX%3702);Ontology_term=GO:0005385,GO:0016020,GO:0016021,GO:0030001,GO:0046873,GO:0055085,GO:0071577;	ZIP5	Probably mediates zinc uptake from the rhizosphere; zinc ion transport
1371820:190:+	Chr9_84539456	9	84539456	0.167	234	160	G/C	Similar to ZIP5: Zinc transporter 5 (Arabidopsis thaliana OX%3702);Ontology_term=GO:0005385,GO:0016020,GO:0016021,GO:0030001,GO:0046873,GO:0055085,GO:0071577;	ZIP5	Probably mediates zinc uptake from the rhizosphere; zinc ion transport
1374746:146:+	Chr9_85711839	9	85711839	0.126	246	226	T/A	Similar to UNE12: Transcription factor UNE12 (Arabidopsis thaliana OX%3702);Ontology_term=GO:0046983;	UNE12	Required for ovule fertilization; response to osmotic stress,, salt, and abscicic acid
1380347:42:-	Chr9_88029839	9	88029839	0.146	236	202	C/T	Similar to APX2: L-ascorbate peroxidase 2%2C cytosolic (Arabidopsis thaliana OX%3D3702);Ontology_term=GO:0004601,GO:0006979,GO:0020037,GO:0055114;	APX2	Response to oxidative stress; Plays a key role in hydrogen peroxide removal.
1302414:94:-	Chr9_30497372	9	30497372	0.151	251	153	C/A	Protein of unknown function	Protein of unknown function	Protein of unknown function
1331245:6:-	Chr9_60066898	9	60066898	0.477	239	161	C/T	Protein of unknown function	Protein of unknown function	Protein of unknown function
1361236:67:+	Chr9_80810688	9	80810688	0.069	245	162	G/A	Protein of unknown function	Protein of unknown function	Protein of unknown function
1361236:204:+	Chr9_80810825	9	80810825	0.197	244	162	A/G	Protein of unknown function	Protein of unknown function	Protein of unknown function
1382260:164:-	Chr9_88597660	9	88597660	0.203	236	155	C/T	Protein of unknown function	Protein of unknown function	Protein of unknown function
1382260:93:-	Chr9_88597731	9	88597731	0.462	236	156	C/T	Protein of unknown function	Protein of unknown function	Protein of unknown function
1292843:306:+	Chr9_19520528	9	19520528	0.129	298	515	A/T	Protein of unknown function	Protein of unknown function	Protein of unknown function
1293348:154:+	Chr9_19573209	9	19573209	0.049	297	439	A/G	Protein of unknown function	Protein of unknown function	Protein of unknown function
1258192:126:+	Chr9_390953	9	390953	0.385	221	152	AG	Protein of unknown function	Protein of unknown function	Protein of unknown function
1265211:6:-	Chr9_2887144	9	2887144	0.472	233	148	AG	Similar to ABCB1: ABC transporter B family member 1 (Arabidopsis thaliana OX%3702);Ontology_term	ABCB1	response to red or far-red light, blue light, auxin, nematode; auxin transport
1266343:128:+	Chr9_3280098	9	3280098	0.345	258	235	CT	Similar to EIN2: Ethylene-insensitive protein 2 (Arabidopsis thaliana OX%3702);Ontology_term	EIN2	response to heat, osmotic, salt stress; regulation of stomatal movement, sugar-mediated signalling pathway
1275120:146:-	Chr9_6611736	9	6611736	0.063	254	145	AG	None	None	None
1275120:79:-	Chr9_6611803	9	6611803	0.031	256	156	TC	None	None	None
1275120:6:-	Chr9_6611876	9	6611876	0.033	256	156	GA	None	None	None
1287833:109:-	Chr9_14859983	9	14859983	0.185	251	155	CT	Similar to HCC1: Protein SCO1 homolog 1,mitochondrial (Arabidopsis thaliana OX%3702);	HCC1	embryo development ending in seed dormancy
1291325:125:+	Chr9_18066040	9	18066040	0.036	222	157	TC	Similar to HCR9-0: Receptor-like protein Cf-9 homolog (Solanum lycopersicum OX%4081);Ontology_term	HCR9-0	Response to fungal pathogen
1347987:77:+	Chr9_74009778	9	74009778	0.468	220	162	TA	Similar to ARIA: ARM REPEAT PROTEIN INTERACTING WITH ABF2 (Arabidopsis thaliana OX%3702);Ontology_term	ARIA	response to salt stress/ ABA; protein ubiquitination; negative regulation of seed germination
1361236:17:+	Chr9_80810638	9	80810638	0.362	243	160	AG	Protein of unknown function	Protein of unknown function	Protein of unknown function
1385727:181:+	Chr9_89829517	9	89829517	0.339	245	147	AG	Similar to LECRKS2: Receptor like protein kinase S.2 (Arabidopsis thaliana OX%3702);Ontology_term	LECRKS2	response to salicylic acid, jasmonic acid, bacterium and wounding
1389729:31:-	Chr9_91043940	9	91043940	0.133	226	157	TG	Similar to At5g18390: Pentatricopeptide repeat-containing protein At5g18390,mitochondrial (Arabidopsis thaliana OX%3702);Ontology_term	At5g18390
1266119:153:+	Chr9_3171058	9	3171058	0.13	234	189	T/G	Similar to CRPK1: Cold-responsive protein kinase 1 (Arabidopsis thaliana OX%3702)	CRPK1	response to cold; freezing; insect; molecuules of bacterial origin
1266343:25:+	Chr9_3279995	9	3279995	0.139	259	237	G/T	Similar to EIN2: Ethylene-insensitive protein 2 (Arabidopsis thaliana OX%3702)	EIN2	response to heat; salt stress, regulation of stomatal movement; positive regulation of abs cicic acid-activated signalling pathway
1266343:181:+	Chr9_3280151	9	3280151	0.138	247	153	C/T	Similar to EIN2: Ethylene-insensitive protein 2 (Arabidopsis thaliana OX%3702)	EIN2	response to heat; salt stress, regulation of stomatal movement; positive regulation of abs cicic acid-activated signalling pathway
1331245:239:-	Chr9_60066665	9	60066665	0.142	239	159	C/T	None	None	None
1395358:17:+	Chr10_918998	10	918998	0.157	261	170	G/C	Similar to BRO1: Vacuolar-sorting protein BRO1 (Arabidopsis thaliana OX%3702);Ontology_term=GO:0005515;	BRO1	Mediates high-affinity phosphate transporter trafficking to maintain phosphate homeostasis. Regulates vacuolar degradation of PHT1-1
1396256:171:-	Chr10_1139937	10	1139937	0.28	254	172	T/C	Similar to CP2: 2-oxoglutarate and iron-dependent oxygenase domain-containing protein CP2 (Arabidopsis thaliana OX%3702);Ontology_term=GO:0005506,GO:0016491,GO:0016705,GO:0031418,GO:0055114;	CP2	Participates in the epigenetic repression of flowering genes in association with ICU11
1396256:84:-	Chr10_1140024	10	1140024	0.031	255	185	T/G	Similar to CP2: 2-oxoglutarate and iron-dependent oxygenase domain-containing protein CP2 (Arabidopsis thaliana OX%3702);Ontology_term=GO:0005506,GO:0016491,GO:0016705,GO:0031418,GO:0055114;	CP2	Participates in the epigenetic repression of flowering genes in association with ICU11
1405230:54:-	Chr10_4434532	10	4434532	0.149	255	171	C/T	Similar to RPL11B: 60S ribosomal protein L11-2 (Arabidopsis thaliana OX%3702);Ontology_term=GO:0003735,GO:0005840,GO:0006412;	RPL11B	Component of the ribosome, a large ribonucleoprotein complex responsible for the synthesis of proteins in the cell.
1460664:7:+	Chr10_55534231	10	55534231	0.16	237	153	C/G	Similar to At5g39865: Uncharacterized protein At5g39865 (Arabidopsis thaliana OX%3702);Ontology_term=GO:0015035;	At5g39865	cellular lipid metabolic process, lipid biosynthetic process, regulation of developmental process
1467644:72:-	Chr10_61518401	10	61518401	0.473	239	219	C/T	Similar to RAD5A: DNA repair protein RAD5A (Arabidopsis thaliana OX%3702);	RAD5A	Functions in error-free postreplication DNA repair or DNA-damage tolerance (DTT) pathway
1480627:178:+	Chr10_69708834	10	69708834	0.141	269	192	A/G	Similar to APY6: Probable apyrase 6 (Arabidopsis thaliana OX%3702);Ontology_term=GO:0016787;	APY6	Involved in the regulation of pollen and anther development
1488047:20:+	Chr10_72811536	10	72811536	0.074	258	147	G/T	Similar to RPOT1: DNA-directed RNA polymerase 1,mitochondrial (Nicotiana sylvestris OX%4096);Ontology_term=GO:0003677,GO:0003899,GO:0006351;	RPOT1	DNA-dependent RNA polymerase catalyzes the transcription of DNA into RNA using the four ribonucleoside triphosphates as substrates.
1488047:144:+	Chr10_72811660	10	72811660	0.035	260	150	C/T	Similar to RPOT1: DNA-directed RNA polymerase 1,mitochondrial (Nicotiana sylvestris OX%4096);Ontology_term=GO:0003677,GO:0003899,GO:0006351;	RPOT1	Mitrochondrial transcription
1488708:70:+	Chr10_73179037	10	73179037	0.076	249	174	T/A	Similar to CPN60B4: Chaperonin 60 subunit beta 4,chloroplastic (Arabidopsis thaliana OX%3702);Ontology_term=GO:0005524,GO:0006457,GO:0042026;	CPN60B4	Involved specifically in the folding of NDHH; protein folding
1488708:172:+	Chr10_73179139	10	73179139	0.115	244	171	T/G	Similar to CPN60B4: Chaperonin 60 subunit beta 4,chloroplastic (Arabidopsis thaliana OX%3702);Ontology_term=GO:0005524,GO:0006457,GO:0042026;	CPN60B4	Involved in protein folding
1493837:181:+	Chr10_75725748	10	75725748	0.173	226	170	G/A	Similar to RAPTOR1: Regulatory-associated protein of TOR 1 (Arabidopsis thaliana OX%3702);Ontology_term=GO:0005515,GO:0031929,GO:0031931;	RAPTOR1	Modulates plant cell growth and regulates the activity of ATPK1 kinase in response to osmotic stress.
1500224:67:-	Chr10_78868725	10	78868725	0.129	236	209	C/T	Similar to SKIP11: F-box/kelch-repeat protein SKIP11 (Arabidopsis thaliana OX%3702);Ontology_term=GO:0005515;	SKIP11	Plays a role during embryogenesis and early postembryonic development, especially during cell elongation and division. Contributes to the correct chromosome segregation during tetrad formation
1500224:4:-	Chr10_78868788	10	78868788	0.128	235	203	C/T	Similar to SKIP11: F-box/kelch-repeat protein SKIP11 (Arabidopsis thaliana OX%3702);Ontology_term=GO:0005515;	SKIP11	Protein ubiquidation
1513500:78:-	Chr10_83596942	10	83596942	0.155	252	196	A/C	Similar to CPK10: Calcium-dependent protein kinase 10 (Oryza sativa subsp. japonica OX%39947);Ontology_term=GO:0004672,GO:0005509,GO:0005524,GO:0006468;	CPK10	May play a role in signal transduction pathways that involve calcium as a second messenger.
1523888:78:+	Chr10_86372654	10	86372654	0.147	251	156	T/A	Similar to RMA1H1: E3 ubiquitin-protein ligase RMA1H1 (Capsicum annuum OX%4072);	RMA1H1	E3 ubiquitin-protein ligase required for aquaporin levels regulation. Response to cold, osmotic stress, water deprivation, wounding, and ethylene
1425904:11:+	Chr10_18228984	10	18228984	0.143	238	139	C/T	Protein of unknown function	Protein of unknown function	Protein of unknown function
1491705:124:+	Chr10_74566935	10	74566935	0.233	268	163	A/G	Protein of unknown function	Protein of unknown function	Protein of unknown function
1463446:81:-	Chr10_58364734	10	58364734	0.49	202	476	GT	None	None	None
1474394:100:+	Chr10_65385476	10	65385476	0.179	251	155	GA	Similar to TLP1: Protein TWIN LOV 1 (Arabidopsis thaliana OX%3702);	TLP1	regulation of DNA-templated transcription
1469071:43:-	Chr10_62134775	10	62134775	0.081	235	158	AG	Similar to CYP714A1: Cytochrome P450 714A1 (Arabidopsis thaliana OX%3702);Ontology_term	CYP714A1	Involved in the inactivation of early gibberellin (GA) intermediates
1398946:141:-	Chr10_2083264	10	2083264	0.08	237	161	C/T	Similar to EMB1789: Zinc finger CCCH domain-containing protein 65 (Arabidopsis thaliana OX%3702)	EMB1789	negative regulation of DNA-templated transcription
1464202:37:-	Chr10_59198691	10	59198691	0.231	225	234	T/C	Protein of unknown function	Protein of unknown function	Protein of unknown function
1509724:170:-	Chr10_82319771	10	82319771	0.41	227	152	A/T	None	None	None
1509724:98:-	Chr10_82319843	10	82319843	0.044	227	167	C/G	None	None	None
1509724:34:-	Chr10_82319907	10	82319907	0.167	227	168	G/A	None	None	None
1524837:11:+	Chr10_86653707	10	86653707	0.4	234	182	T/C	Similar to DPB: Transcription factor-like protein DPB (Arabidopsis thaliana OX%3702)	DPB	regulation of cell cycle
1524837:186:+	Chr10_86653882	10	86653882	0.214	234	169	C/G	Similar to DPB: Transcription factor-like protein DPB (Arabidopsis thaliana OX%3702)	DPB	regulation of cell cycle
1529308:240:-	Chr11_715038	11	715038	0.035	257	174	A/T	Similar to CAD: Probable mannitol dehydrogenase (Fragaria ananassa OX%3747);Ontology_term=GO:0008270,GO:0016491,GO:0055114;	CAD	Oxidizes mannitol to mannose. Provides the initial step by which translocated mannitol is committed to central metabolism and, by regulating mannitol pool size, is important in regulating salt tolerance at the cellular level
1529308:123:-	Chr11_715155	11	715155	0.039	258	197	C/A	Similar to CAD: Probable mannitol dehydrogenase (Fragaria ananassa OX%3747);Ontology_term=GO:0008270,GO:0016491,GO:0055114;	CAD	Oxidizes mannitol to mannose. Provides the initial step by which translocated mannitol is committed to central metabolism and, by regulating mannitol pool size, is important in regulating salt tolerance at the cellular level
1529308:50:-	Chr11_715228	11	715228	0.031	261	204	G/C	Similar to CAD: Probable mannitol dehydrogenase (Fragaria ananassa OX%3747);Ontology_term=GO:0008270,GO:0016491,GO:0055114;	CAD	is considered a key enzyme in lignin biosynthesis
1529894:184:+	Chr11_1009158	11	1009158	0.378	267	159	T/A	Similar to PUB50: Putative U-box domain-containing protein 50 (Arabidopsis thaliana OX%3702);Ontology_term=GO:0004672,GO:0004713,GO:0004842,GO:0005524,GO:0006468,GO:0016567;	PUB50	Functions as an E3 ubiquitin ligase. Involved in protein phosphorylation
1542609:13:+	Chr11_5453885	11	5453885	0.222	178	219	C/A	Similar to OFUT38: O-fucosyltransferase 38 (Arabidopsis thaliana OX%3702);	OFUT38	Fructose metabolic process
1577782:87:+	Chr11_30958401	11	30958401	0.133	282	212	G/T	Similar to ATRX: Protein CHROMATIN REMODELING 20 (Arabidopsis thaliana OX%3702);	ATRX	Involved in transcriptional regulation and chromatin remodeling. Facilitates DNA replication in multiple cellular environments and is required for efficient replication of a subset of genomic loci; Involved in DNA repair of gamma-irradiation-mediated damages
1649225:119:-	Chr11_100255357	11	100255357	0.114	254	154	A/C	Similar to ABCA1: ABC transporter A family member 1 (Arabidopsis thaliana OX%3702);Ontology_term=GO:0005524,GO:0016021,GO:0016887,GO:0042626,GO:0055085;	ABCA1	Involved in lipid transport, transmembrane transport
1539323:245:+	Chr11_4039392	11	4039392	0.152	230	158	A/T	Protein of unknown function	Protein of unknown function	Protein of unknown function
1563794:25:+	Chr11_17396457	11	17396457	0.333	246	146	A/T	Protein of unknown function	Protein of unknown function	Protein of unknown function
1582366:84:+	Chr11_36243992	11	36243992	0.146	233	183	G/T	Protein of unknown function	Protein of unknown function	Protein of unknown function
1638373:190:+	Chr11_95497328	11	95497328	0.255	271	151	G/T	Protein of unknown function	Protein of unknown function	Protein of unknown function
1647651:88:+	Chr11_99728463	11	99728463	0.163	239	253	C/T	Protein of unknown function	Protein of unknown function	Protein of unknown function
1612603:49:+	Chr11_70022833	11	70022833	0.457	243	230	A/C	Protein of unknown function	Protein of unknown function	Protein of unknown function
1527673:35:-	Chr11_162162	11	162162	0.055	274	262	TC	None	None	None
1540424:70:+	Chr11_4357942	11	4357942	0.047	257	151	TG	Protein of unknown function	Protein of unknown function	Protein of unknown function
1541678:9:-	Chr11_4939832	11	4939832	0.21	224	168	TA	Similar to At2g23930: Probable small nuclear ribonucleoprotein G (Arabidopsis thaliana OX%3702);Ontology_term	At2g23930	spliceosomal snRNP assembly
1549914:89:-	Chr11_8204589	11	8204589	0.153	239	190	AG	None	None	None
1598737:90:+	Chr11_55171042	11	55171042	0.166	223	315	GA	None	None	None
1640968:110:-	Chr11_96887982	11	96887982	0.051	236	175	AG	Similar to HVA22C: HVA22-like protein c (Arabidopsis thaliana OX%3702);	HVA22C	response to water deprivation/ ABA/ hyperosmotic salinity
1648842:99:+	Chr11_100169565	11	100169565	0.275	233	172	TC	Similar to VLN2: Villin-2 (Arabidopsis thaliana OX%3702);Ontology_term	VLN2	actin filament bundle assembly
1648842:187:+	Chr11_100169653	11	100169653	0.038	234	173	TC	Similar to VLN2: Villin-2 (Arabidopsis thaliana OX%3702);Ontology_term	VLN2	actin filament bundle assembly
1652486:133:-	Chr11_101113846	11	101113846	0.031	257	181	AG	Similar to WAVH2: Probable E3 ubiquitin-protein ligase WAVH2 (Arabidopsis thaliana OX%3702);	WAVH2	root development
1663702:196:+	Chr11_104493839	11	104493839	0.384	245	162	AG	Protein of unknown function	Protein of unknown function	Protein of unknown function
1639632:98:+	Chr11_96396192	11	96396192	0.039	232	157	AG	Similar to MYOB2: Myosin-binding protein 2 (Arabidopsis thaliana OX%3702);Ontology_term	MYOB2	myosin XI tail binding
1541678:79:-	Chr11_4939762	11	4939762	0.196	224	172	T/A	Similar to At2g23930: Probable small nuclear ribonucleoprotein G (Arabidopsis thaliana OX%3702)	At2g23930	spliceosomal snRNP assembly
1648842:43:+	Chr11_100169509	11	100169509	0.15	234	174	T/C	Similar to VLN2: Villin-2 (Arabidopsis thaliana OX%3702)	VLN2	actin filament bundle assembly
1669402:78:+	Chr12_695894	12	695894	0.145	231	213	A/G	Similar to GC1: Golgin candidate 1 (Arabidopsis thaliana OX%3D3702);Ontology_term=GO:0007030;	GC1	Putative NADP-dependent oxidoreductase that acts as positive regulator of chloroplast division. May play a role at an early stage of the division process. Plants silencing GC1 show greatly enlarged chloroplasts containing densely packed thylakoid membranes in mesophyll cells and leaves with decreased rates of CO2 assimilation.
1687160:123:-	Chr12_9547034	12	9547034	0.176	222	167	G/A	Similar to CHC1: Clathrin heavy chain 1 (Arabidopsis thaliana OX%3D3702);Ontology_term=GO:0005198,GO:0005515,GO:0006886,GO:0016192,GO:0030130,GO:0030132,GO:0032051,GO:0071439;	CHC1	response to water deprivation; stomatal movement
1709377:118:+	Chr12_31326661	12	31326661	0.167	228	211	A/G	Similar to KIN7D: Kinesin-like protein KIN-7D%2C mitochondrial (Arabidopsis thaliana OX%3D3702);	KIN7D	Regulation of defence response
1749573:74:+	Chr12_69708855	12	69708855	0.142	240	154	C/A	Similar to KIN5D: Kinesin-like protein KIN-5D (Arabidopsis thaliana OX%3D3702);Ontology_term=GO:0003777,GO:0005524,GO:0007018,GO:0008017;	KIN5D	Responsible for microtubule translocation. May be important for the organization of phragmoplast-specific arrays of microtubules. Plays an essential role in stabilizing the mitotic spindle. Required during mitotic cytokinesis (By similarity).
1757430:79:+	Chr12_72132797	12	72132797	0.063	253	150	C/T	Similar to NIT4A: Bifunctional nitrilase/nitrile hydratase NIT4A (Nicotiana tabacum OX%3D4097);Ontology_term=GO:0003824,GO:0006807;	NIT4A	Detoxification of Nitrogen cpmpounds; Not associated with auxin production but may be involved in cyanide detoxification
1761650:135:-	Chr12_73415116	12	73415116	0.159	226	140	T/A	Similar to ALPHAC-AD: AP-2 complex subunit alpha-2 (Arabidopsis thaliana OX%3D3702);Ontology_term=GO:0006886,GO:0015031,GO:0016192,GO:0030117,GO:0030122,GO:0030131,GO:0035615,GO:0072583;	ALPHAC-AD	Subunit of the adaptor protein complex 2 (AP-2). Adaptor protein complexes function in protein transport via transport vesicles in different membrane traffic pathways. Adaptor protein complexes are vesicle coat components and appear to be involved in cargo selection and vesicle formation.
1717701:92:+	Chr12_41532184	12	41532184	0.141	266	168	A/G	Protein of unknown function	Protein of unknown function	Protein of unknown function
1673210:37:+	Chr12_2123977	12	2123977	0.125	255	163	TC	Similar to PAT1H2: Protein PAT1 homolog 2 (Arabidopsis thaliana OX%3D3702);Ontology_term	PAT1H2	mRNA splicing, via spliceosome
1708310:193:+	Chr12_29995960	12	29995960	0.03	265	165	CT	Similar to ACR4: Serine/threonine-protein kinase-like protein ACR4 (Arabidopsis thaliana OX%3D3702);Ontology_term	ACR4	embryo development ending in seed dormancy; root development
1763285:79:+	Chr12_73970352	12	73970352	0.356	236	207	TC	Similar to ARL3: ADP-ribosylation factor-like protein 3 (Chlamydomonas reinhardtii OX%3D3055);	ARL3	protein transport; cell division
1767835:46:-	Chr12_75417100	12	75417100	0.044	249	220	CT	Similar to FTSH5: ATP-dependent zinc metalloprotease FTSH 5%2C mitochondrial (Oryza sativa subsp. japonica OX%3D39947);Ontology_term	FTSH5	protein catabolic process
1717701:152:+	Chr12_41532244	12	41532244	0.479	265	164	G/A	Protein of unknown function	Protein of unknown function	Protein of unknown function
